# Supplementary material for: Mapping HIV-1 RNA structure, homodimers, long-range interactions and persistent domains by HiCapR
Source: eLife. 2025 Jun 20;13:RP102550. doi: 10.7554/eLife.102550 (PMC12180898; doi:10.7554/eLife.102550)
Supplement: Figure 1—source data 1. [file elife-102550-fig1-data1.zip]

Archive with 1 entries (1 files):
- Supplementary Data.fa
