# Supplementary material for: Mapping HIV-1 RNA structure, homodimers, long-range interactions and persistent domains by HiCapR
Source: eLife. 2025 Jun 20;13:RP102550. doi: 10.7554/eLife.102550 (PMC12180898; doi:10.7554/eLife.102550)
Supplement: Figure 1—source data 1. [file elife-102550-fig1-data1.zip › Supplementary Data.fa]

>NC_001802.1:1-101
gtctctctggttagaccagatctgagcctgggagctctctggctaactagggaacccactgcttaagcctcaataaagcttgccttgagtgcttcaagta
>NC_001802.1:24-124
gagcctgggagctctctggctaactagggaacccactgcttaagcctcaataaagcttgccttgagtgcttcaagtagtgtgtgcccgtctgttgtgtga
>NC_001802.1:55-155
cccactgcttaagcctcaataaagcttgccttgagtgcttcaagtagtgtgtgcccgtctgttgtgtgactctggtaactagagatccctcagacccttt
>NC_001802.1:90-190
tgcttcaagtagtgtgtgcccgtctgttgtgtgactctggtaactagagatccctcagacccttttagtcagtgtggaaaatctctagcagtggcgcccg
>NC_001802.1:123-223
actctggtaactagagatccctcagacccttttagtcagtgtggaaaatctctagcagtggcgcccgaacagggacctgaaagcgaaagggaaaccagag
>NC_001802.1:156-256
agtcagtgtggaaaatctctagcagtggcgcccgaacagggacctgaaagcgaaagggaaaccagaggagctctctcgacgcaggactcggcttgctgaa
>NC_001802.1:189-289
gaacagggacctgaaagcgaaagggaaaccagaggagctctctcgacgcaggactcggcttgctgaagcgcgcacggcaagaggcgaggggcggcgactg
>NC_001802.1:224-324
agctctctcgacgcaggactcggcttgctgaagcgcgcacggcaagaggcgaggggcggcgactggtgagtacgccaaaaattttgactagcggaggcta
>NC_001802.1:255-355
agcgcgcacggcaagaggcgaggggcggcgactggtgagtacgccaaaaattttgactagcggaggctagaaggagagagatgggtgcgagagcgtcagt
>NC_001802.1:288-388
ggtgagtacgccaaaaattttgactagcggaggctagaaggagagagatgggtgcgagagcgtcagtattaagcgggggagaattagatcgatgggaaaa
>NC_001802.1:319-419
ggctagaaggagagagatgggtgcgagagcgtcagtattaagcgggggagaattagatcgatgggaaaaaattcggttaaggccagggggaaagaaaaaa
>NC_001802.1:356-456
ttaagcgggggagaattagatcgatgggaaaaaattcggttaaggccagggggaaagaaaaaatataaattaaaacatatagtatgggcaagcagggagc
>NC_001802.1:387-487
aaattcggttaaggccagggggaaagaaaaaatataaattaaaacatatagtatgggcaagcagggagctagaacgattcgcagttaatcctggcctgtt
>NC_001802.1:420-520
ataaattaaaacatatagtatgggcaagcagggagctagaacgattcgcagttaatcctggcctgttagaaacatcagaaggctgtagacaaatactggg
>NC_001802.1:452-552
gagctagaacgattcgcagttaatcctggcctgttagaaacatcagaaggctgtagacaaatactgggacagctacaaccatcccttcagacaggatcag
>NC_001802.1:488-588
gaaacatcagaaggctgtagacaaatactgggacagctacaaccatcccttcagacaggatcagaagaacttagatcattatataatacagtagcaaccc
>NC_001802.1:517-617
gggacagctacaaccatcccttcagacaggatcagaagaacttagatcattatataatacagtagcaaccctctattgtgtgcatcaaaggatagagata
>NC_001802.1:551-651
gaagaacttagatcattatataatacagtagcaaccctctattgtgtgcatcaaaggatagagataaaagacaccaaggaagctttagacaagatagagg
>NC_001802.1:585-685
ccctctattgtgtgcatcaaaggatagagataaaagacaccaaggaagctttagacaagatagaggaagagcaaaacaaaagtaagaaaaaagcacagca
>NC_001802.1:619-719
agacaccaaggaagctttagacaagatagaggaagagcaaaacaaaagtaagaaaaaagcacagcaagcagcagctgacacaggacacagcaatcaggtc
>NC_001802.1:653-753
gagcaaaacaaaagtaagaaaaaagcacagcaagcagcagctgacacaggacacagcaatcaggtcagccaaaattaccctatagtgcagaacatccagg
>NC_001802.1:684-784
aagcagcagctgacacaggacacagcaatcaggtcagccaaaattaccctatagtgcagaacatccaggggcaaatggtacatcaggccatatcacctag
>NC_001802.1:718-818
cagccaaaattaccctatagtgcagaacatccaggggcaaatggtacatcaggccatatcacctagaactttaaatgcatgggtaaaagtagtagaagag
>NC_001802.1:748-848
ccaggggcaaatggtacatcaggccatatcacctagaactttaaatgcatgggtaaaagtagtagaagagaaggctttcagcccagaagtgatacccatg
>NC_001802.1:783-883
gaactttaaatgcatgggtaaaagtagtagaagagaaggctttcagcccagaagtgatacccatgttttcagcattatcagaaggagccaccccacaaga
>NC_001802.1:815-915
gagaaggctttcagcccagaagtgatacccatgttttcagcattatcagaaggagccaccccacaagatttaaacaccatgctaaacacagtggggggac
>NC_001802.1:850-950
ttcagcattatcagaaggagccaccccacaagatttaaacaccatgctaaacacagtggggggacatcaagcagccatgcaaatgttaaaagagaccatc
>NC_001802.1:881-981
gatttaaacaccatgctaaacacagtggggggacatcaagcagccatgcaaatgttaaaagagaccatcaatgaggaagctgcagaatgggatagagtgc
>NC_001802.1:914-1014
catcaagcagccatgcaaatgttaaaagagaccatcaatgaggaagctgcagaatgggatagagtgcatccagtgcatgcagggcctattgcaccaggcc
>NC_001802.1:947-1047
atcaatgaggaagctgcagaatgggatagagtgcatccagtgcatgcagggcctattgcaccaggccagatgagagaaccaaggggaagtgacatagcag
>NC_001802.1:981-1081
atccagtgcatgcagggcctattgcaccaggccagatgagagaaccaaggggaagtgacatagcaggaactactagtacccttcaggaacaaataggatg
>NC_001802.1:1013-1113
cagatgagagaaccaaggggaagtgacatagcaggaactactagtacccttcaggaacaaataggatggatgacaaataatccacctatcccagtaggag
>NC_001802.1:1046-1146
ggaactactagtacccttcaggaacaaataggatggatgacaaataatccacctatcccagtaggagaaatttataaaagatggataatcctgggattaa
>NC_001802.1:1080-1180
ggatgacaaataatccacctatcccagtaggagaaatttataaaagatggataatcctgggattaaataaaatagtaagaatgtatagccctaccagcat
>NC_001802.1:1112-1212
gaaatttataaaagatggataatcctgggattaaataaaatagtaagaatgtatagccctaccagcattctggacataagacaaggaccaaaggaaccct
>NC_001802.1:1146-1246
ataaaatagtaagaatgtatagccctaccagcattctggacataagacaaggaccaaaggaaccctttagagactatgtagaccggttctataaaactct
>NC_001802.1:1179-1279
ttctggacataagacaaggaccaaaggaaccctttagagactatgtagaccggttctataaaactctaagagccgagcaagcttcacaggaggtaaaaaa
>NC_001802.1:1213-1313
tagagactatgtagaccggttctataaaactctaagagccgagcaagcttcacaggaggtaaaaaattggatgacagaaaccttgttggtccaaaatgcg
>NC_001802.1:1248-1348
gagccgagcaagcttcacaggaggtaaaaaattggatgacagaaaccttgttggtccaaaatgcgaacccagattgtaagactattttaaaagcattggg
>NC_001802.1:1278-1378
attggatgacagaaaccttgttggtccaaaatgcgaacccagattgtaagactattttaaaagcattgggaccagcggctacactagaagaaatgatgac
>NC_001802.1:1310-1410
gcgaacccagattgtaagactattttaaaagcattgggaccagcggctacactagaagaaatgatgacagcatgtcagggagtaggaggacccggccata
>NC_001802.1:1344-1444
tgggaccagcggctacactagaagaaatgatgacagcatgtcagggagtaggaggacccggccataaggcaagagttttggctgaagcaatgagccaagt
>NC_001802.1:1377-1477
cagcatgtcagggagtaggaggacccggccataaggcaagagttttggctgaagcaatgagccaagtaacaaattcagctaccataatgatgcagagagg
>NC_001802.1:1410-1510
aggcaagagttttggctgaagcaatgagccaagtaacaaattcagctaccataatgatgcagagaggcaattttaggaaccaaagaaagattgttaagtg
>NC_001802.1:1443-1543
taacaaattcagctaccataatgatgcagagaggcaattttaggaaccaaagaaagattgttaagtgtttcaattgtggcaaagaagggcacacagccag
>NC_001802.1:1476-1576
gcaattttaggaaccaaagaaagattgttaagtgtttcaattgtggcaaagaagggcacacagccagaaattgcagggcccctaggaaaaagggctgttg
>NC_001802.1:1509-1609
gtttcaattgtggcaaagaagggcacacagccagaaattgcagggcccctaggaaaaagggctgttggaaatgtggaaaggaaggacaccaaatgaaaga
>NC_001802.1:1542-1642
gaaattgcagggcccctaggaaaaagggctgttggaaatgtggaaaggaaggacaccaaatgaaagattgtactgagagacaggctaattttttagggaa
>NC_001802.1:1575-1675
ggaaatgtggaaaggaaggacaccaaatgaaagattgtactgagagacaggctaattttttagggaagatctggccttcctacaagggaaggccagggaa
>NC_001802.1:1608-1708
attgtactgagagacaggctaattttttagggaagatctggccttcctacaagggaaggccagggaattttcttcagagcagaccagagccaacagcccc
>NC_001802.1:1640-1740
aagatctggccttcctacaagggaaggccagggaattttcttcagagcagaccagagccaacagccccaccagaagagagcttcaggtctggggtagaga
>NC_001802.1:1674-1774
attttcttcagagcagaccagagccaacagccccaccagaagagagcttcaggtctggggtagagacaacaactccccctcagaagcaggagccgataga
>NC_001802.1:1708-1808
accagaagagagcttcaggtctggggtagagacaacaactccccctcagaagcaggagccgatagacaaggaactgtatcctttaacttccctcaggtca
>NC_001802.1:1740-1840
caacaactccccctcagaagcaggagccgatagacaaggaactgtatcctttaacttccctcaggtcactctttggcaacgacccctcgtcacaataaag
>NC_001802.1:1772-1872
gacaaggaactgtatcctttaacttccctcaggtcactctttggcaacgacccctcgtcacaataaagataggggggcaactaaaggaagctctattaga
>NC_001802.1:1806-1906
cactctttggcaacgacccctcgtcacaataaagataggggggcaactaaaggaagctctattagatacaggagcagatgatacagtattagaagaaatg
>NC_001802.1:1839-1939
gataggggggcaactaaaggaagctctattagatacaggagcagatgatacagtattagaagaaatgagtttgccaggaagatggaaaccaaaaatgata
>NC_001802.1:1872-1972
tacaggagcagatgatacagtattagaagaaatgagtttgccaggaagatggaaaccaaaaatgatagggggaattggaggttttatcaaagtaagacag
>NC_001802.1:1905-2005
gagtttgccaggaagatggaaaccaaaaatgatagggggaattggaggttttatcaaagtaagacagtatgatcagatactcatagaaatctgtggacat
>NC_001802.1:1939-2039
gggggaattggaggttttatcaaagtaagacagtatgatcagatactcatagaaatctgtggacataaagctataggtacagtattagtaggacctacac
>NC_001802.1:1971-2071
gtatgatcagatactcatagaaatctgtggacataaagctataggtacagtattagtaggacctacacctgtcaacataattggaagaaatctgttgact
>NC_001802.1:2006-2106
aagctataggtacagtattagtaggacctacacctgtcaacataattggaagaaatctgttgactcagattggttgcactttaaattttcccattagccc
>NC_001802.1:2036-2136
cacctgtcaacataattggaagaaatctgttgactcagattggttgcactttaaattttcccattagccctattgagactgtaccagtaaaattaaagcc
>NC_001802.1:2069-2169
ctcagattggttgcactttaaattttcccattagccctattgagactgtaccagtaaaattaaagccaggaatggatggcccaaaagttaaacaatggcc
>NC_001802.1:2102-2202
gccctattgagactgtaccagtaaaattaaagccaggaatggatggcccaaaagttaaacaatggccattgacagaagaaaaaataaaagcattagtaga
>NC_001802.1:2133-2233
gccaggaatggatggcccaaaagttaaacaatggccattgacagaagaaaaaataaaagcattagtagaaatttgtacagagatggaaaaggaagggaaa
>NC_001802.1:2171-2271
tgacagaagaaaaaataaaagcattagtagaaatttgtacagagatggaaaaggaagggaaaatttcaaaaattgggcctgaaaatccatacaatactcc
>NC_001802.1:2202-2302
aatttgtacagagatggaaaaggaagggaaaatttcaaaaattgggcctgaaaatccatacaatactccagtatttgccataaagaaaaaagacagtact
>NC_001802.1:2235-2335
ttcaaaaattgggcctgaaaatccatacaatactccagtatttgccataaagaaaaaagacagtactaaatggagaaaattagtagatttcagagaactt
>NC_001802.1:2267-2367
ctccagtatttgccataaagaaaaaagacagtactaaatggagaaaattagtagatttcagagaacttaataagagaactcaagacttctgggaagttca
>NC_001802.1:2301-2401
taaatggagaaaattagtagatttcagagaacttaataagagaactcaagacttctgggaagttcaattaggaataccacatcccgcagggttaaaaaag
>NC_001802.1:2336-2436
ataagagaactcaagacttctgggaagttcaattaggaataccacatcccgcagggttaaaaaagaaaaaatcagtaacagtactggatgtgggtgatgc
>NC_001802.1:2367-2467
attaggaataccacatcccgcagggttaaaaaagaaaaaatcagtaacagtactggatgtgggtgatgcatatttttcagttcccttagatgaagacttc
>NC_001802.1:2400-2500
gaaaaaatcagtaacagtactggatgtgggtgatgcatatttttcagttcccttagatgaagacttcaggaagtatactgcatttaccatacctagtata
>NC_001802.1:2433-2533
tgcatatttttcagttcccttagatgaagacttcaggaagtatactgcatttaccatacctagtataaacaatgagacaccagggattagatatcagtac
>NC_001802.1:2466-2566
caggaagtatactgcatttaccatacctagtataaacaatgagacaccagggattagatatcagtacaatgtgcttccacagggatggaaaggatcacca
>NC_001802.1:2500-2600
aacaatgagacaccagggattagatatcagtacaatgtgcttccacagggatggaaaggatcaccagcaatattccaaagtagcatgacaaaaatcttag
>NC_001802.1:2532-2632
caatgtgcttccacagggatggaaaggatcaccagcaatattccaaagtagcatgacaaaaatcttagagccttttagaaaacaaaatccagacatagtt
>NC_001802.1:2564-2664
cagcaatattccaaagtagcatgacaaaaatcttagagccttttagaaaacaaaatccagacatagttatctatcaatacatggatgatttgtatgtagg
>NC_001802.1:2598-2698
agagccttttagaaaacaaaatccagacatagttatctatcaatacatggatgatttgtatgtaggatctgacttagaaatagggcagcatagaacaaaa
>NC_001802.1:2633-2733
tctatcaatacatggatgatttgtatgtaggatctgacttagaaatagggcagcatagaacaaaaatagaggagctgagacaacatctgttgaggtgggg
>NC_001802.1:2662-2762
ggatctgacttagaaatagggcagcatagaacaaaaatagaggagctgagacaacatctgttgaggtggggacttaccacaccagacaaaaaacatcaga
>NC_001802.1:2698-2798
atagaggagctgagacaacatctgttgaggtggggacttaccacaccagacaaaaaacatcagaaagaacctccattcctttggatgggttatgaactcc
>NC_001802.1:2730-2830
gggacttaccacaccagacaaaaaacatcagaaagaacctccattcctttggatgggttatgaactccatcctgataaatggacagtacagcctatagtg
>NC_001802.1:2763-2863
agaacctccattcctttggatgggttatgaactccatcctgataaatggacagtacagcctatagtgctgccagaaaaagacagctggactgtcaatgac
>NC_001802.1:2796-2896
ccatcctgataaatggacagtacagcctatagtgctgccagaaaaagacagctggactgtcaatgacatacagaagttagtggggaaattgaattgggca
>NC_001802.1:2829-2929
gctgccagaaaaagacagctggactgtcaatgacatacagaagttagtggggaaattgaattgggcaagtcagatttacccagggattaaagtaaggcaa
>NC_001802.1:2862-2962
catacagaagttagtggggaaattgaattgggcaagtcagatttacccagggattaaagtaaggcaattatgtaaactccttagaggaaccaaagcacta
>NC_001802.1:2896-2996
agtcagatttacccagggattaaagtaaggcaattatgtaaactccttagaggaaccaaagcactaacagaagtaataccactaacagaagaagcagagc
>NC_001802.1:2929-3029
ttatgtaaactccttagaggaaccaaagcactaacagaagtaataccactaacagaagaagcagagctagaactggcagaaaacagagagattctaaaag
>NC_001802.1:2961-3061
aacagaagtaataccactaacagaagaagcagagctagaactggcagaaaacagagagattctaaaagaaccagtacatggagtgtattatgacccatca
>NC_001802.1:2994-3094
gctagaactggcagaaaacagagagattctaaaagaaccagtacatggagtgtattatgacccatcaaaagacttaatagcagaaatacagaagcagggg
>NC_001802.1:3028-3128
gaaccagtacatggagtgtattatgacccatcaaaagacttaatagcagaaatacagaagcaggggcaaggccaatggacatatcaaatttatcaagagc
>NC_001802.1:3059-3159
caaaagacttaatagcagaaatacagaagcaggggcaaggccaatggacatatcaaatttatcaagagccatttaaaaatctgaaaacaggaaaatatgc
>NC_001802.1:3090-3190
ggggcaaggccaatggacatatcaaatttatcaagagccatttaaaaatctgaaaacaggaaaatatgcaagaatgaggggtgcccacactaatgatgta
>NC_001802.1:3126-3226
gccatttaaaaatctgaaaacaggaaaatatgcaagaatgaggggtgcccacactaatgatgtaaaacaattaacagaggcagtgcaaaaaataaccaca
>NC_001802.1:3157-3257
gcaagaatgaggggtgcccacactaatgatgtaaaacaattaacagaggcagtgcaaaaaataaccacagaaagcatagtaatatggggaaagactccta
>NC_001802.1:3192-3292
acaattaacagaggcagtgcaaaaaataaccacagaaagcatagtaatatggggaaagactcctaaatttaaactgcccatacaaaaggaaacatgggaa
>NC_001802.1:3225-3325
agaaagcatagtaatatggggaaagactcctaaatttaaactgcccatacaaaaggaaacatgggaaacatggtggacagagtattggcaagccacctgg
>NC_001802.1:3258-3358
atttaaactgcccatacaaaaggaaacatgggaaacatggtggacagagtattggcaagccacctggattcctgagtgggagtttgttaatacccctccc
>NC_001802.1:3293-3393
catggtggacagagtattggcaagccacctggattcctgagtgggagtttgttaatacccctcccttagtgaaattatggtaccagttagagaaagaacc
>NC_001802.1:3323-3423
ggattcctgagtgggagtttgttaatacccctcccttagtgaaattatggtaccagttagagaaagaacccatagtaggagcagaaaccttctatgtaga
>NC_001802.1:3355-3455
cccttagtgaaattatggtaccagttagagaaagaacccatagtaggagcagaaaccttctatgtagatggggcagctaacagggagactaaattaggaa
>NC_001802.1:3391-3491
cccatagtaggagcagaaaccttctatgtagatggggcagctaacagggagactaaattaggaaaagcaggatatgttactaatagaggaagacaaaaag
>NC_001802.1:3423-3523
tggggcagctaacagggagactaaattaggaaaagcaggatatgttactaatagaggaagacaaaaagttgtcaccctaactgacacaacaaatcagaag
>NC_001802.1:3457-3557
gcaggatatgttactaatagaggaagacaaaaagttgtcaccctaactgacacaacaaatcagaagactgagttacaagcaatttatctagctttgcagg
>NC_001802.1:3489-3589
agttgtcaccctaactgacacaacaaatcagaagactgagttacaagcaatttatctagctttgcaggattcgggattagaagtaaacatagtaacagac
>NC_001802.1:3522-3622
gactgagttacaagcaatttatctagctttgcaggattcgggattagaagtaaacatagtaacagactcacaatatgcattaggaatcattcaagcacaa
>NC_001802.1:3555-3655
ggattcgggattagaagtaaacatagtaacagactcacaatatgcattaggaatcattcaagcacaaccagatcaaagtgaatcagagttagtcaatcaa
>NC_001802.1:3588-3688
ctcacaatatgcattaggaatcattcaagcacaaccagatcaaagtgaatcagagttagtcaatcaaataatagagcagttaataaaaaaggaaaaggtc
>NC_001802.1:3622-3722
ccagatcaaagtgaatcagagttagtcaatcaaataatagagcagttaataaaaaaggaaaaggtctatctggcatgggtaccagcacacaaaggaattg
>NC_001802.1:3656-3756
taatagagcagttaataaaaaaggaaaaggtctatctggcatgggtaccagcacacaaaggaattggaggaaatgaacaagtagataaattagtcagtgc
>NC_001802.1:3687-3787
ctatctggcatgggtaccagcacacaaaggaattggaggaaatgaacaagtagataaattagtcagtgctggaatcaggaaagtactatttttagatgga
>NC_001802.1:3721-3821
ggaggaaatgaacaagtagataaattagtcagtgctggaatcaggaaagtactatttttagatggaatagataaggcccaagatgaacatgagaaatatc
>NC_001802.1:3752-3852
gtgctggaatcaggaaagtactatttttagatggaatagataaggcccaagatgaacatgagaaatatcacagtaattggagagcaatggctagtgattt
>NC_001802.1:3789-3889
agataaggcccaagatgaacatgagaaatatcacagtaattggagagcaatggctagtgattttaacctgccacctgtagtagcaaaagaaatagtagcc
>NC_001802.1:3820-3920
cacagtaattggagagcaatggctagtgattttaacctgccacctgtagtagcaaaagaaatagtagccagctgtgataaatgtcagctaaaaggagaag
>NC_001802.1:3852-3952
taacctgccacctgtagtagcaaaagaaatagtagccagctgtgataaatgtcagctaaaaggagaagccatgcatggacaagtagactgtagtccagga
>NC_001802.1:3885-3985
agccagctgtgataaatgtcagctaaaaggagaagccatgcatggacaagtagactgtagtccaggaatatggcaactagattgtacacatttagaagga
>NC_001802.1:3919-4019
gccatgcatggacaagtagactgtagtccaggaatatggcaactagattgtacacatttagaaggaaaagttatcctggtagcagttcatgtagccagtg
>NC_001802.1:3949-4049
ggaatatggcaactagattgtacacatttagaaggaaaagttatcctggtagcagttcatgtagccagtggatatatagaagcagaagttattccagcag
>NC_001802.1:3982-4082
ggaaaagttatcctggtagcagttcatgtagccagtggatatatagaagcagaagttattccagcagaaacagggcaggaaacagcatattttcttttaa
>NC_001802.1:4016-4116
gtggatatatagaagcagaagttattccagcagaaacagggcaggaaacagcatattttcttttaaaattagcaggaagatggccagtaaaaacaataca
>NC_001802.1:4051-4151
acagggcaggaaacagcatattttcttttaaaattagcaggaagatggccagtaaaaacaatacatactgacaatggcagcaatttcaccggtgctacgg
>NC_001802.1:4083-4183
attagcaggaagatggccagtaaaaacaatacatactgacaatggcagcaatttcaccggtgctacggttagggccgcctgttggtgggcgggaatcaag
>NC_001802.1:4116-4216
tactgacaatggcagcaatttcaccggtgctacggttagggccgcctgttggtgggcgggaatcaagcaggaatttggaattccctacaatccccaaagt
>NC_001802.1:4148-4248
cggttagggccgcctgttggtgggcgggaatcaagcaggaatttggaattccctacaatccccaaagtcaaggagtagtagaatctatgaataaagaatt
>NC_001802.1:4182-4282
gcaggaatttggaattccctacaatccccaaagtcaaggagtagtagaatctatgaataaagaattaaagaaaattataggacaggtaagagatcaggct
>NC_001802.1:4214-4314
gtcaaggagtagtagaatctatgaataaagaattaaagaaaattataggacaggtaagagatcaggctgaacatcttaagacagcagtacaaatggcagt
>NC_001802.1:4251-4351
gaaaattataggacaggtaagagatcaggctgaacatcttaagacagcagtacaaatggcagtattcatccacaattttaaaagaaaaggggggattggg
>NC_001802.1:4281-4381
tgaacatcttaagacagcagtacaaatggcagtattcatccacaattttaaaagaaaaggggggattggggggtacagtgcaggggaaagaatagtagac
>NC_001802.1:4315-4415
ttcatccacaattttaaaagaaaaggggggattggggggtacagtgcaggggaaagaatagtagacataatagcaacagacatacaaactaaagaattac
>NC_001802.1:4348-4448
ggggggtacagtgcaggggaaagaatagtagacataatagcaacagacatacaaactaaagaattacaaaaacaaattacaaaaattcaaaattttcggg
>NC_001802.1:4380-4480
cataatagcaacagacatacaaactaaagaattacaaaaacaaattacaaaaattcaaaattttcgggtttattacagggacagcagaaatccactttgg
>NC_001802.1:4414-4514
caaaaacaaattacaaaaattcaaaattttcgggtttattacagggacagcagaaatccactttggaaaggaccagcaaagctcctctggaaaggtgaag
>NC_001802.1:4444-4544
cgggtttattacagggacagcagaaatccactttggaaaggaccagcaaagctcctctggaaaggtgaaggggcagtagtaatacaagataatagtgaca
>NC_001802.1:4478-4578
ggaaaggaccagcaaagctcctctggaaaggtgaaggggcagtagtaatacaagataatagtgacataaaagtagtgccaagaagaaaagcaaagatcat
>NC_001802.1:4512-4612
aggggcagtagtaatacaagataatagtgacataaaagtagtgccaagaagaaaagcaaagatcattagggattatggaaaacagatggcaggtgatgat
>NC_001802.1:4545-4645
aaaagtagtgccaagaagaaaagcaaagatcattagggattatggaaaacagatggcaggtgatgattgtgtggcaagtagacaggatgaggattagaac
>NC_001802.1:4578-4678
tagggattatggaaaacagatggcaggtgatgattgtgtggcaagtagacaggatgaggattagaacatggaaaagtttagtaaaacaccatatgtatgt
>NC_001802.1:4611-4711
ttgtgtggcaagtagacaggatgaggattagaacatggaaaagtttagtaaaacaccatatgtatgtttcagggaaagctaggggatggttttatagaca
>NC_001802.1:4644-4744
catggaaaagtttagtaaaacaccatatgtatgtttcagggaaagctaggggatggttttatagacatcactatgaaagccctcatccaagaataagttc
>NC_001802.1:4679-4779
tcagggaaagctaggggatggttttatagacatcactatgaaagccctcatccaagaataagttcagaagtacacatcccactaggggatgctagattgg
>NC_001802.1:4710-4810
atcactatgaaagccctcatccaagaataagttcagaagtacacatcccactaggggatgctagattggtaataacaacatattggggtctgcatacagg
>NC_001802.1:4743-4843
cagaagtacacatcccactaggggatgctagattggtaataacaacatattggggtctgcatacaggagaaagagactggcatttgggtcagggagtctc
>NC_001802.1:4776-4876
tggtaataacaacatattggggtctgcatacaggagaaagagactggcatttgggtcagggagtctccatagaatggaggaaaaagagatatagcacaca
>NC_001802.1:4808-4908
ggagaaagagactggcatttgggtcagggagtctccatagaatggaggaaaaagagatatagcacacaagtagaccctgaactagcagaccaactaattc
>NC_001802.1:4842-4942
ccatagaatggaggaaaaagagatatagcacacaagtagaccctgaactagcagaccaactaattcatctgtattactttgactgtttttcagactctgc
>NC_001802.1:4877-4977
gtagaccctgaactagcagaccaactaattcatctgtattactttgactgtttttcagactctgctataagaaaggccttattaggacacatagttagcc
>NC_001802.1:4910-5010
ctgtattactttgactgtttttcagactctgctataagaaaggccttattaggacacatagttagccctaggtgtgaatatcaagcaggacataacaagg
>NC_001802.1:4941-5041
ctataagaaaggccttattaggacacatagttagccctaggtgtgaatatcaagcaggacataacaaggtaggatctctacaatacttggcactagcagc
>NC_001802.1:4974-5074
gccctaggtgtgaatatcaagcaggacataacaaggtaggatctctacaatacttggcactagcagcattaataacaccaaaaaagataaagccaccttt
>NC_001802.1:5008-5108
ggtaggatctctacaatacttggcactagcagcattaataacaccaaaaaagataaagccacctttgcctagtgttacgaaactgacagaggatagatgg
>NC_001802.1:5040-5140
cattaataacaccaaaaaagataaagccacctttgcctagtgttacgaaactgacagaggatagatggaacaagccccagaagaccaagggccacagagg
>NC_001802.1:5074-5174
gcctagtgttacgaaactgacagaggatagatggaacaagccccagaagaccaagggccacagagggagccacacaatgaatggacactagagcttttag
>NC_001802.1:5106-5206
ggaacaagccccagaagaccaagggccacagagggagccacacaatgaatggacactagagcttttagaggagcttaagaatgaagctgttagacatttt
>NC_001802.1:5138-5238
gggagccacacaatgaatggacactagagcttttagaggagcttaagaatgaagctgttagacattttcctaggatttggctccatggcttagggcaaca
>NC_001802.1:5173-5273
gaggagcttaagaatgaagctgttagacattttcctaggatttggctccatggcttagggcaacatatctatgaaacttatggggatacttgggcaggag
>NC_001802.1:5206-5306
cctaggatttggctccatggcttagggcaacatatctatgaaacttatggggatacttgggcaggagtggaagccataataagaattctgcaacaactgc
>NC_001802.1:5238-5338
tatctatgaaacttatggggatacttgggcaggagtggaagccataataagaattctgcaacaactgctgtttatccattttcagaattgggtgtcgaca
>NC_001802.1:5271-5371
agtggaagccataataagaattctgcaacaactgctgtttatccattttcagaattgggtgtcgacatagcagaataggcgttactcgacagaggagagc
>NC_001802.1:5304-5404
gctgtttatccattttcagaattgggtgtcgacatagcagaataggcgttactcgacagaggagagcaagaaatggagccagtagatcctagactagagc
>NC_001802.1:5338-5438
tagcagaataggcgttactcgacagaggagagcaagaaatggagccagtagatcctagactagagccctggaagcatccaggaagtcagcctaaaactgc
>NC_001802.1:5369-5469
gcaagaaatggagccagtagatcctagactagagccctggaagcatccaggaagtcagcctaaaactgcttgtaccaattgctattgtaaaaagtgttgc
>NC_001802.1:5402-5502
gccctggaagcatccaggaagtcagcctaaaactgcttgtaccaattgctattgtaaaaagtgttgctttcattgccaagtttgtttcataacaaaagcc
>NC_001802.1:5436-5536
gcttgtaccaattgctattgtaaaaagtgttgctttcattgccaagtttgtttcataacaaaagccttaggcatctcctatggcaggaagaagcggagac
>NC_001802.1:5469-5569
tttcattgccaagtttgtttcataacaaaagccttaggcatctcctatggcaggaagaagcggagacagcgacgaagagctcatcagaacagtcagactc
>NC_001802.1:5502-5602
ttaggcatctcctatggcaggaagaagcggagacagcgacgaagagctcatcagaacagtcagactcatcaagcttctctatcaaagcagtaagtagtac
>NC_001802.1:5535-5635
cagcgacgaagagctcatcagaacagtcagactcatcaagcttctctatcaaagcagtaagtagtacatgtaatgcaacctataccaatagtagcaatag
>NC_001802.1:5568-5668
catcaagcttctctatcaaagcagtaagtagtacatgtaatgcaacctataccaatagtagcaatagtagcattagtagtagcaataataatagcaatag
>NC_001802.1:5601-5701
catgtaatgcaacctataccaatagtagcaatagtagcattagtagtagcaataataatagcaatagttgtgtggtccatagtaatcatagaatatagga
>NC_001802.1:5634-5734
gtagcattagtagtagcaataataatagcaatagttgtgtggtccatagtaatcatagaatataggaaaatattaagacaaagaaaaatagacaggttaa
>NC_001802.1:5667-5767
gttgtgtggtccatagtaatcatagaatataggaaaatattaagacaaagaaaaatagacaggttaattgatagactaatagaaagagcagaagacagtg
>NC_001802.1:5700-5800
aaaatattaagacaaagaaaaatagacaggttaattgatagactaatagaaagagcagaagacagtggcaatgagagtgaaggagaaatatcagcacttg
>NC_001802.1:5734-5834
ttgatagactaatagaaagagcagaagacagtggcaatgagagtgaaggagaaatatcagcacttgtggagatgggggtggagatggggcaccatgctcc
>NC_001802.1:5766-5866
ggcaatgagagtgaaggagaaatatcagcacttgtggagatgggggtggagatggggcaccatgctccttgggatgttgatgatctgtagtgctacagaa
>NC_001802.1:5799-5899
gtggagatgggggtggagatggggcaccatgctccttgggatgttgatgatctgtagtgctacagaaaaattgtgggtcacagtctattatggggtacct
>NC_001802.1:5832-5932
ccttgggatgttgatgatctgtagtgctacagaaaaattgtgggtcacagtctattatggggtacctgtgtggaaggaagcaaccaccactctattttgt
>NC_001802.1:5866-5966
aaattgtgggtcacagtctattatggggtacctgtgtggaaggaagcaaccaccactctattttgtgcatcagatgctaaagcatatgatacagaggtac
>NC_001802.1:5898-5998
tgtgtggaaggaagcaaccaccactctattttgtgcatcagatgctaaagcatatgatacagaggtacataatgtttgggccacacatgcctgtgtaccc
>NC_001802.1:5930-6030
gtgcatcagatgctaaagcatatgatacagaggtacataatgtttgggccacacatgcctgtgtacccacagaccccaacccacaagaagtagtattggt
>NC_001802.1:5965-6065
cataatgtttgggccacacatgcctgtgtacccacagaccccaacccacaagaagtagtattggtaaatgtgacagaaaattttaacatgtggaaaaatg
>NC_001802.1:5997-6097
cacagaccccaacccacaagaagtagtattggtaaatgtgacagaaaattttaacatgtggaaaaatgacatggtagaacagatgcatgaggatataatc
>NC_001802.1:6030-6130
aaatgtgacagaaaattttaacatgtggaaaaatgacatggtagaacagatgcatgaggatataatcagtttatgggatcaaagcctaaagccatgtgta
>NC_001802.1:6063-6163
tgacatggtagaacagatgcatgaggatataatcagtttatgggatcaaagcctaaagccatgtgtaaaattaaccccactctgtgttagtttaaagtgc
>NC_001802.1:6096-6196
cagtttatgggatcaaagcctaaagccatgtgtaaaattaaccccactctgtgttagtttaaagtgcactgatttgaagaatgatactaataccaatagt
>NC_001802.1:6129-6229
aaaattaaccccactctgtgttagtttaaagtgcactgatttgaagaatgatactaataccaatagtagtagcgggagaatgataatggagaaaggagag
>NC_001802.1:6162-6262
cactgatttgaagaatgatactaataccaatagtagtagcgggagaatgataatggagaaaggagagataaaaaactgctctttcaatatcagcacaagc
>NC_001802.1:6194-6294
gtagtagcgggagaatgataatggagaaaggagagataaaaaactgctctttcaatatcagcacaagcataagaggtaaggtgcagaaagaatatgcatt
>NC_001802.1:6228-6328
gataaaaaactgctctttcaatatcagcacaagcataagaggtaaggtgcagaaagaatatgcatttttttataaacttgatataataccaatagataat
>NC_001802.1:6261-6361
cataagaggtaaggtgcagaaagaatatgcatttttttataaacttgatataataccaatagataatgatactaccagctataagttgacaagttgtaac
>NC_001802.1:6294-6394
tttttataaacttgatataataccaatagataatgatactaccagctataagttgacaagttgtaacacctcagtcattacacaggcctgtccaaaggta
>NC_001802.1:6328-6428
gatactaccagctataagttgacaagttgtaacacctcagtcattacacaggcctgtccaaaggtatcctttgagccaattcccatacattattgtgccc
>NC_001802.1:6360-6460
cacctcagtcattacacaggcctgtccaaaggtatcctttgagccaattcccatacattattgtgccccggctggttttgcgattctaaaatgtaataat
>NC_001802.1:6394-6494
tcctttgagccaattcccatacattattgtgccccggctggttttgcgattctaaaatgtaataataagacgttcaatggaacaggaccatgtacaaatg
>NC_001802.1:6426-6526
cccggctggttttgcgattctaaaatgtaataataagacgttcaatggaacaggaccatgtacaaatgtcagcacagtacaatgtacacatggaattagg
>NC_001802.1:6459-6559
taagacgttcaatggaacaggaccatgtacaaatgtcagcacagtacaatgtacacatggaattaggccagtagtatcaactcaactgctgttaaatggc
>NC_001802.1:6493-6593
gtcagcacagtacaatgtacacatggaattaggccagtagtatcaactcaactgctgttaaatggcagtctagcagaagaagaggtagtaattagatctg
>NC_001802.1:6524-6624
ggccagtagtatcaactcaactgctgttaaatggcagtctagcagaagaagaggtagtaattagatctgtcaatttcacggacaatgctaaaaccataat
>NC_001802.1:6557-6657
gcagtctagcagaagaagaggtagtaattagatctgtcaatttcacggacaatgctaaaaccataatagtacagctgaacacatctgtagaaattaattg
>NC_001802.1:6592-6692
gtcaatttcacggacaatgctaaaaccataatagtacagctgaacacatctgtagaaattaattgtacaagacccaacaacaatacaagaaaaagaatcc
>NC_001802.1:6624-6724
agtacagctgaacacatctgtagaaattaattgtacaagacccaacaacaatacaagaaaaagaatccgtatccagagaggaccagggagagcatttgtt
>NC_001802.1:6656-6756
gtacaagacccaacaacaatacaagaaaaagaatccgtatccagagaggaccagggagagcatttgttacaataggaaaaataggaaatatgagacaagc
>NC_001802.1:6690-6790
ccgtatccagagaggaccagggagagcatttgttacaataggaaaaataggaaatatgagacaagcacattgtaacattagtagagcaaaatggaataac
>NC_001802.1:6724-6824
acaataggaaaaataggaaatatgagacaagcacattgtaacattagtagagcaaaatggaataacactttaaaacagatagctagcaaattaagagaac
>NC_001802.1:6757-6857
cattgtaacattagtagagcaaaatggaataacactttaaaacagatagctagcaaattaagagaacaatttggaaataataaaacaataatctttaagc
>NC_001802.1:6789-6889
cactttaaaacagatagctagcaaattaagagaacaatttggaaataataaaacaataatctttaagcaatcctcaggaggggacccagaaattgtaacg
>NC_001802.1:6822-6922
acaatttggaaataataaaacaataatctttaagcaatcctcaggaggggacccagaaattgtaacgcacagttttaattgtggaggggaatttttctac
>NC_001802.1:6855-6955
gcaatcctcaggaggggacccagaaattgtaacgcacagttttaattgtggaggggaatttttctactgtaattcaacacaactgtttaatagtacttgg
>NC_001802.1:6887-6987
cgcacagttttaattgtggaggggaatttttctactgtaattcaacacaactgtttaatagtacttggtttaatagtacttggagtactgaagggtcaaa
>NC_001802.1:6921-7021
ctgtaattcaacacaactgtttaatagtacttggtttaatagtacttggagtactgaagggtcaaataacactgaaggaagtgacacaatcaccctccca
>NC_001802.1:6954-7054
gtttaatagtacttggagtactgaagggtcaaataacactgaaggaagtgacacaatcaccctcccatgcagaataaaacaaattataaacatgtggcag
>NC_001802.1:6987-7087
taacactgaaggaagtgacacaatcaccctcccatgcagaataaaacaaattataaacatgtggcagaaagtaggaaaagcaatgtatgcccctcccatc
>NC_001802.1:7022-7122
gcagaataaaacaaattataaacatgtggcagaaagtaggaaaagcaatgtatgcccctcccatcagtggacaaattagatgttcatcaaatattacagg
>NC_001802.1:7053-7153
gaaagtaggaaaagcaatgtatgcccctcccatcagtggacaaattagatgttcatcaaatattacagggctgctattaacaagagatggtggtaatagc
>NC_001802.1:7086-7186
cagtggacaaattagatgttcatcaaatattacagggctgctattaacaagagatggtggtaatagcaacaatgagtccgagatcttcagacctggagga
>NC_001802.1:7118-7218
cagggctgctattaacaagagatggtggtaatagcaacaatgagtccgagatcttcagacctggaggaggagatatgagggacaattggagaagtgaatt
>NC_001802.1:7151-7251
gcaacaatgagtccgagatcttcagacctggaggaggagatatgagggacaattggagaagtgaattatataaatataaagtagtaaaaattgaaccatt
>NC_001802.1:7186-7286
ggagatatgagggacaattggagaagtgaattatataaatataaagtagtaaaaattgaaccattaggagtagcacccaccaaggcaaagagaagagtgg
>NC_001802.1:7220-7320
ataaatataaagtagtaaaaattgaaccattaggagtagcacccaccaaggcaaagagaagagtggtgcagagagaaaaaagagcagtgggaataggagc
>NC_001802.1:7251-7351
aggagtagcacccaccaaggcaaagagaagagtggtgcagagagaaaaaagagcagtgggaataggagctttgttccttgggttcttgggagcagcagga
>NC_001802.1:7283-7383
tggtgcagagagaaaaaagagcagtgggaataggagctttgttccttgggttcttgggagcagcaggaagcactatgggcgcagcctcaatgacgctgac
>NC_001802.1:7317-7417
agctttgttccttgggttcttgggagcagcaggaagcactatgggcgcagcctcaatgacgctgacggtacaggccagacaattattgtctggtatagtg
>NC_001802.1:7350-7450
aagcactatgggcgcagcctcaatgacgctgacggtacaggccagacaattattgtctggtatagtgcagcagcagaacaatttgctgagggctattgag
>NC_001802.1:7383-7483
ggtacaggccagacaattattgtctggtatagtgcagcagcagaacaatttgctgagggctattgaggcgcaacagcatctgttgcaactcacagtctgg
>NC_001802.1:7416-7516
gcagcagcagaacaatttgctgagggctattgaggcgcaacagcatctgttgcaactcacagtctggggcatcaagcagctccaggcaagaatcctggct
>NC_001802.1:7448-7548
aggcgcaacagcatctgttgcaactcacagtctggggcatcaagcagctccaggcaagaatcctggctgtggaaagatacctaaaggatcaacagctcct
>NC_001802.1:7483-7583
ggcatcaagcagctccaggcaagaatcctggctgtggaaagatacctaaaggatcaacagctcctggggatttggggttgctctggaaaactcatttgca
>NC_001802.1:7514-7614
ctgtggaaagatacctaaaggatcaacagctcctggggatttggggttgctctggaaaactcatttgcaccactgctgtgccttggaatgctagttggag
>NC_001802.1:7548-7648
ggggatttggggttgctctggaaaactcatttgcaccactgctgtgccttggaatgctagttggagtaataaatctctggaacagatttggaatcacacg
>NC_001802.1:7580-7680
gcaccactgctgtgccttggaatgctagttggagtaataaatctctggaacagatttggaatcacacgacctggatggagtgggacagagaaattaacaa
>NC_001802.1:7613-7713
gtaataaatctctggaacagatttggaatcacacgacctggatggagtgggacagagaaattaacaattacacaagcttaatacactccttaattgaaga
>NC_001802.1:7646-7746
cgacctggatggagtgggacagagaaattaacaattacacaagcttaatacactccttaattgaagaatcgcaaaaccagcaagaaaagaatgaacaaga
>NC_001802.1:7680-7780
ttacacaagcttaatacactccttaattgaagaatcgcaaaaccagcaagaaaagaatgaacaagaattattggaattagataaatgggcaagtttgtgg
>NC_001802.1:7713-7813
atcgcaaaaccagcaagaaaagaatgaacaagaattattggaattagataaatgggcaagtttgtggaattggtttaacataacaaattggctgtggtat
>NC_001802.1:7747-7847
ttattggaattagataaatgggcaagtttgtggaattggtttaacataacaaattggctgtggtatataaaattattcataatgatagtaggaggcttgg
>NC_001802.1:7778-7878
ggaattggtttaacataacaaattggctgtggtatataaaattattcataatgatagtaggaggcttggtaggtttaagaatagtttttgctgtactttc
>NC_001802.1:7812-7912
tataaaattattcataatgatagtaggaggcttggtaggtttaagaatagtttttgctgtactttctatagtgaatagagttaggcagggatattcacca
>NC_001802.1:7845-7945
ggtaggtttaagaatagtttttgctgtactttctatagtgaatagagttaggcagggatattcaccattatcgtttcagacccacctcccaaccccgagg
>NC_001802.1:7878-7978
tatagtgaatagagttaggcagggatattcaccattatcgtttcagacccacctcccaaccccgaggggacccgacaggcccgaaggaatagaagaagaa
>NC_001802.1:7911-8011
attatcgtttcagacccacctcccaaccccgaggggacccgacaggcccgaaggaatagaagaagaaggtggagagagagacagagacagatccattcga
>NC_001802.1:7944-8044
gggacccgacaggcccgaaggaatagaagaagaaggtggagagagagacagagacagatccattcgattagtgaacggatccttggcacttatctgggac
>NC_001802.1:7976-8076
aaggtggagagagagacagagacagatccattcgattagtgaacggatccttggcacttatctgggacgatctgcggagcctgtgcctcttcagctacca
>NC_001802.1:8010-8110
attagtgaacggatccttggcacttatctgggacgatctgcggagcctgtgcctcttcagctaccaccgcttgagagacttactcttgattgtaacgagg
>NC_001802.1:8043-8143
cgatctgcggagcctgtgcctcttcagctaccaccgcttgagagacttactcttgattgtaacgaggattgtggaacttctgggacgcagggggtgggaa
>NC_001802.1:8076-8176
ccgcttgagagacttactcttgattgtaacgaggattgtggaacttctgggacgcagggggtgggaagccctcaaatattggtggaatctcctacagtat
>NC_001802.1:8109-8209
gattgtggaacttctgggacgcagggggtgggaagccctcaaatattggtggaatctcctacagtattggagtcaggaactaaagaatagtgctgttagc
>NC_001802.1:8143-8243
gccctcaaatattggtggaatctcctacagtattggagtcaggaactaaagaatagtgctgttagcttgctcaatgccacagccatagcagtagctgagg
>NC_001802.1:8177-8277
ggagtcaggaactaaagaatagtgctgttagcttgctcaatgccacagccatagcagtagctgaggggacagatagggttatagaagtagtacaaggagc
>NC_001802.1:8207-8307
gcttgctcaatgccacagccatagcagtagctgaggggacagatagggttatagaagtagtacaaggagcttgtagagctattcgccacatacctagaag
>NC_001802.1:8241-8341
ggggacagatagggttatagaagtagtacaaggagcttgtagagctattcgccacatacctagaagaataagacagggcttggaaaggattttgctataa
>NC_001802.1:8272-8372
ggagcttgtagagctattcgccacatacctagaagaataagacagggcttggaaaggattttgctataagatgggtggcaagtggtcaaaaagtagtgtg
>NC_001802.1:8307-8407
aataagacagggcttggaaaggattttgctataagatgggtggcaagtggtcaaaaagtagtgtgattggatggcctactgtaagggaaagaatgagacg
>NC_001802.1:8338-8438
taagatgggtggcaagtggtcaaaaagtagtgtgattggatggcctactgtaagggaaagaatgagacgagctgagccagcagcagatagggtgggagca
>NC_001802.1:8372-8472
attggatggcctactgtaagggaaagaatgagacgagctgagccagcagcagatagggtgggagcagcatctcgagacctggaaaaacatggagcaatca
>NC_001802.1:8407-8507
agctgagccagcagcagatagggtgggagcagcatctcgagacctggaaaaacatggagcaatcacaagtagcaatacagcagctaccaatgctgcttgt
>NC_001802.1:8439-8539
catctcgagacctggaaaaacatggagcaatcacaagtagcaatacagcagctaccaatgctgcttgtgcctggctagaagcacaagaggaggaggaggt
>NC_001802.1:8471-8571
acaagtagcaatacagcagctaccaatgctgcttgtgcctggctagaagcacaagaggaggaggaggtgggttttccagtcacacctcaggtacctttaa
>NC_001802.1:8505-8605
gtgcctggctagaagcacaagaggaggaggaggtgggttttccagtcacacctcaggtacctttaagaccaatgacttacaaggcagctgtagatcttag
>NC_001802.1:8539-8639
gggttttccagtcacacctcaggtacctttaagaccaatgacttacaaggcagctgtagatcttagccactttttaaaagaaaaggggggactggaaggg
>NC_001802.1:8571-8671
gaccaatgacttacaaggcagctgtagatcttagccactttttaaaagaaaaggggggactggaagggctaattcactcccaaagaagacaagatatcct
>NC_001802.1:8604-8704
gccactttttaaaagaaaaggggggactggaagggctaattcactcccaaagaagacaagatatccttgatctgtggatctaccacacacaaggctactt
>NC_001802.1:8637-8737
ggctaattcactcccaaagaagacaagatatccttgatctgtggatctaccacacacaaggctacttccctgattagcagaactacacaccagggccagg
>NC_001802.1:8670-8770
ttgatctgtggatctaccacacacaaggctacttccctgattagcagaactacacaccagggccaggggtcagatatccactgacctttggatggtgcta
>NC_001802.1:8703-8803
tccctgattagcagaactacacaccagggccaggggtcagatatccactgacctttggatggtgctacaagctagtaccagttgagccagataagataga
>NC_001802.1:8735-8835
ggggtcagatatccactgacctttggatggtgctacaagctagtaccagttgagccagataagatagaagaggccaataaaggagagaacaccagcttgt
>NC_001802.1:8770-8870
caagctagtaccagttgagccagataagatagaagaggccaataaaggagagaacaccagcttgttacaccctgtgagcctgcatgggatggatgacccg
>NC_001802.1:8802-8902
aagaggccaataaaggagagaacaccagcttgttacaccctgtgagcctgcatgggatggatgacccggagagagaagtgttagagtggaggtttgacag
>NC_001802.1:8835-8935
tacaccctgtgagcctgcatgggatggatgacccggagagagaagtgttagagtggaggtttgacagccgcctagcatttcatcacgtggcccgagagct
>NC_001802.1:8869-8969
ggagagagaagtgttagagtggaggtttgacagccgcctagcatttcatcacgtggcccgagagctgcatccggagtacttcaagaactgctgacatcga
>NC_001802.1:8902-9002
ccgcctagcatttcatcacgtggcccgagagctgcatccggagtacttcaagaactgctgacatcgagcttgctacaagggactttccgctggggacttt
>NC_001802.1:8934-9034
tgcatccggagtacttcaagaactgctgacatcgagcttgctacaagggactttccgctggggactttccagggaggcgtggcctgggcgggactgggga
>NC_001802.1:8968-9068
agcttgctacaagggactttccgctggggactttccagggaggcgtggcctgggcgggactggggagtggcgagccctcagatcctgcatataagcagct
>NC_001802.1:8999-9099
tttccagggaggcgtggcctgggcgggactggggagtggcgagccctcagatcctgcatataagcagctgctttttgcctgtactgggtctctctggtta
>NC_001802.1:9033-9133
agtggcgagccctcagatcctgcatataagcagctgctttttgcctgtactgggtctctctggttagaccagatctgagcctgggagctctctggctaac
>NC_001802.1:9067-9167
tgctttttgcctgtactgggtctctctggttagaccagatctgagcctgggagctctctggctaactagggaacccactgcttaagcctcaataaagctt
>NC_001802.1:9080-9180
tactgggtctctctggttagaccagatctgagcctgggagctctctggctaactagggaacccactgcttaagcctcaataaagcttgccttgagtgctt
>NC_001802.1:9074-9174
tgcctgtactgggtctctctggttagaccagatctgagcctgggagctctctggctaactagggaacccactgcttaagcctcaataaagcttgccttga
>pNL4.3:1-101
ggaagggctaatttggtcccaaaaaagacaagagatccttgatctgtggatctaccacacacaaggctacttccctgattggcagaactacacaccaggg
>pNL4.3:22-122
aaaaagacaagagatccttgatctgtggatctaccacacacaaggctacttccctgattggcagaactacacaccagggccagggatcagatatccactg
>pNL4.3:54-154
accacacacaaggctacttccctgattggcagaactacacaccagggccagggatcagatatccactgacctttggatggtgcttcaagttagtaccagt
>pNL4.3:87-187
actacacaccagggccagggatcagatatccactgacctttggatggtgcttcaagttagtaccagttgaaccagagcaagtagaagaggccaatgaagg
>pNL4.3:119-219
ctgacctttggatggtgcttcaagttagtaccagttgaaccagagcaagtagaagaggccaatgaaggagagaacaacagcttgttacaccctatgagcc
>pNL4.3:153-253
ttgaaccagagcaagtagaagaggccaatgaaggagagaacaacagcttgttacaccctatgagccagcatgggatggaggacccggagggagaagtatt
>pNL4.3:187-287
agagaacaacagcttgttacaccctatgagccagcatgggatggaggacccggagggagaagtattagtgtggaagtttgacagcctcctagcatttcgt
>pNL4.3:219-319
agcatgggatggaggacccggagggagaagtattagtgtggaagtttgacagcctcctagcatttcgtcacatggcccgagagctgcatccggagtacta
>pNL4.3:251-351
ttagtgtggaagtttgacagcctcctagcatttcgtcacatggcccgagagctgcatccggagtactacaaagactgctgacatcgagctttctacaagg
>pNL4.3:285-385
gtcacatggcccgagagctgcatccggagtactacaaagactgctgacatcgagctttctacaagggactttccgctggggactttccagggaggtgtgg
>pNL4.3:317-417
tacaaagactgctgacatcgagctttctacaagggactttccgctggggactttccagggaggtgtggcctgggcgggactggggagtggcgagccctca
>pNL4.3:351-451
gactttccgctggggactttccagggaggtgtggcctgggcgggactggggagtggcgagccctcagatgctacatataagcagctgctttttgcctgta
>pNL4.3:384-484
gcctgggcgggactggggagtggcgagccctcagatgctacatataagcagctgctttttgcctgtactgggtctctctggttagaccagatctgagcct
>pNL4.3:416-516
agatgctacatataagcagctgctttttgcctgtactgggtctctctggttagaccagatctgagcctgggagctctctggctaactagggaacccactg
>pNL4.3:450-550
actgggtctctctggttagaccagatctgagcctgggagctctctggctaactagggaacccactgcttaagcctcaataaagcttgccttgagtgctca
>pNL4.3:483-583
tgggagctctctggctaactagggaacccactgcttaagcctcaataaagcttgccttgagtgctcaaagtagtgtgtgcccgtctgttgtgtgactctg
>pNL4.3:516-616
cttaagcctcaataaagcttgccttgagtgctcaaagtagtgtgtgcccgtctgttgtgtgactctggtaactagagatccctcagacccttttagtcag
>pNL4.3:549-649
aaagtagtgtgtgcccgtctgttgtgtgactctggtaactagagatccctcagacccttttagtcagtgtggaaaatctctagcagtggcgcccgaacag
>pNL4.3:582-682
ggtaactagagatccctcagacccttttagtcagtgtggaaaatctctagcagtggcgcccgaacagggacttgaaagcgaaagtaaagccagaggagat
>pNL4.3:614-714
agtgtggaaaatctctagcagtggcgcccgaacagggacttgaaagcgaaagtaaagccagaggagatctctcgacgcaggactcggcttgctgaagcgc
>pNL4.3:650-750
gacttgaaagcgaaagtaaagccagaggagatctctcgacgcaggactcggcttgctgaagcgcgcacggcaagaggcgaggggcggcgactggtgagta
>pNL4.3:681-781
tctctcgacgcaggactcggcttgctgaagcgcgcacggcaagaggcgaggggcggcgactggtgagtacgccaaaaattttgactagcggaggctagaa
>pNL4.3:714-814
gcacggcaagaggcgaggggcggcgactggtgagtacgccaaaaattttgactagcggaggctagaaggagagagatgggtgcgagagcgtcggtattaa
>pNL4.3:747-847
gtacgccaaaaattttgactagcggaggctagaaggagagagatgggtgcgagagcgtcggtattaagcgggggagaattagataaatgggaaaaaattc
>pNL4.3:780-880
aggagagagatgggtgcgagagcgtcggtattaagcgggggagaattagataaatgggaaaaaattcggttaaggccagggggaaagaaacaatataaac
>pNL4.3:813-913
agcgggggagaattagataaatgggaaaaaattcggttaaggccagggggaaagaaacaatataaactaaaacatatagtatgggcaagcagggagctag
>pNL4.3:846-946
cggttaaggccagggggaaagaaacaatataaactaaaacatatagtatgggcaagcagggagctagaacgattcgcagttaatcctggccttttagaga
>pNL4.3:879-979
ctaaaacatatagtatgggcaagcagggagctagaacgattcgcagttaatcctggccttttagagacatcagaaggctgtagacaaatactgggacagc
>pNL4.3:912-1012
gaacgattcgcagttaatcctggccttttagagacatcagaaggctgtagacaaatactgggacagctacaaccatcccttcagacaggatcagaagaac
>pNL4.3:944-1044
gacatcagaaggctgtagacaaatactgggacagctacaaccatcccttcagacaggatcagaagaacttagatcattatataatacaatagcagtcctc
>pNL4.3:977-1077
gctacaaccatcccttcagacaggatcagaagaacttagatcattatataatacaatagcagtcctctattgtgtgcatcaaaggatagatgtaaaagac
>pNL4.3:1011-1111
cttagatcattatataatacaatagcagtcctctattgtgtgcatcaaaggatagatgtaaaagacaccaaggaagccttagataagatagaggaagagc
>pNL4.3:1045-1145
attgtgtgcatcaaaggatagatgtaaaagacaccaaggaagccttagataagatagaggaagagcaaaacaaaagtaagaaaaaggcacagcaagcagc
>pNL4.3:1077-1177
accaaggaagccttagataagatagaggaagagcaaaacaaaagtaagaaaaaggcacagcaagcagcagctgacacaggaaacaacagccaggtcagcc
>pNL4.3:1110-1210
caaaacaaaagtaagaaaaaggcacagcaagcagcagctgacacaggaaacaacagccaggtcagccaaaattaccctatagtgcagaacctccaggggc
>pNL4.3:1143-1243
gcagctgacacaggaaacaacagccaggtcagccaaaattaccctatagtgcagaacctccaggggcaaatggtacatcaggccatatcacctagaactt
>pNL4.3:1176-1276
caaaattaccctatagtgcagaacctccaggggcaaatggtacatcaggccatatcacctagaactttaaatgcatgggtaaaagtagtagaagagaagg
>pNL4.3:1209-1309
caaatggtacatcaggccatatcacctagaactttaaatgcatgggtaaaagtagtagaagagaaggctttcagcccagaagtaatacccatgttttcag
>pNL4.3:1242-1342
ttaaatgcatgggtaaaagtagtagaagagaaggctttcagcccagaagtaatacccatgttttcagcattatcagaaggagccaccccacaagatttaa
>pNL4.3:1275-1375
gctttcagcccagaagtaatacccatgttttcagcattatcagaaggagccaccccacaagatttaaataccatgctaaacacagtggggggacatcaag
>pNL4.3:1308-1408
gcattatcagaaggagccaccccacaagatttaaataccatgctaaacacagtggggggacatcaagcagccatgcaaatgttaaaagagaccatcaatg
>pNL4.3:1341-1441
aataccatgctaaacacagtggggggacatcaagcagccatgcaaatgttaaaagagaccatcaatgaggaagctgcagaatgggatagattgcatccag
>pNL4.3:1374-1474
gcagccatgcaaatgttaaaagagaccatcaatgaggaagctgcagaatgggatagattgcatccagtgcatgcagggcctattgcaccaggccagatga
>pNL4.3:1407-1507
gaggaagctgcagaatgggatagattgcatccagtgcatgcagggcctattgcaccaggccagatgagagaaccaaggggaagtgacatagcaggaacta
>pNL4.3:1440-1540
gtgcatgcagggcctattgcaccaggccagatgagagaaccaaggggaagtgacatagcaggaactactagtacccttcaggaacaaataggatggatga
>pNL4.3:1472-1572
gagagaaccaaggggaagtgacatagcaggaactactagtacccttcaggaacaaataggatggatgacacataatccacctatcccagtaggagaaatc
>pNL4.3:1506-1606
actagtacccttcaggaacaaataggatggatgacacataatccacctatcccagtaggagaaatctataaaagatggataatcctgggattaaataaaa
>pNL4.3:1539-1639
acacataatccacctatcccagtaggagaaatctataaaagatggataatcctgggattaaataaaatagtaagaatgtatagccctaccagcattctgg
>pNL4.3:1572-1672
tataaaagatggataatcctgggattaaataaaatagtaagaatgtatagccctaccagcattctggacataagacaaggaccaaaggaaccctttagag
>pNL4.3:1608-1708
gtaagaatgtatagccctaccagcattctggacataagacaaggaccaaaggaaccctttagagactatgtagaccgattctataaaactctaagagccg
>pNL4.3:1637-1737
ggacataagacaaggaccaaaggaaccctttagagactatgtagaccgattctataaaactctaagagccgagcaagcttcacaagaggtaaaaaattgg
>pNL4.3:1671-1771
gactatgtagaccgattctataaaactctaagagccgagcaagcttcacaagaggtaaaaaattggatgacagaaaccttgttggtccaaaatgcgaacc
>pNL4.3:1704-1804
gccgagcaagcttcacaagaggtaaaaaattggatgacagaaaccttgttggtccaaaatgcgaacccagattgtaagactattttaaaagcattgggac
>pNL4.3:1735-1835
ggatgacagaaaccttgttggtccaaaatgcgaacccagattgtaagactattttaaaagcattgggaccaggagcgacactagaagaaatgatgacagc
>pNL4.3:1769-1869
cccagattgtaagactattttaaaagcattgggaccaggagcgacactagaagaaatgatgacagcatgtcagggagtggggggacccggccataaagca
>pNL4.3:1804-1904
caggagcgacactagaagaaatgatgacagcatgtcagggagtggggggacccggccataaagcaagagttttggctgaagcaatgagccaagtaacaaa
>pNL4.3:1836-1936
tgtcagggagtggggggacccggccataaagcaagagttttggctgaagcaatgagccaagtaacaaatccagctaccataatgatacagaaaggcaatt
>pNL4.3:1869-1969
agagttttggctgaagcaatgagccaagtaacaaatccagctaccataatgatacagaaaggcaattttaggaaccaaagaaagactgttaagtgtttca
>pNL4.3:1904-2004
tccagctaccataatgatacagaaaggcaattttaggaaccaaagaaagactgttaagtgtttcaattgtggcaaagaagggcacatagccaaaaattgc
>pNL4.3:1936-2036
ttaggaaccaaagaaagactgttaagtgtttcaattgtggcaaagaagggcacatagccaaaaattgcagggcccctaggaaaaagggctgttggaaatg
>pNL4.3:1967-2067
caattgtggcaaagaagggcacatagccaaaaattgcagggcccctaggaaaaagggctgttggaaatgtggaaaggaaggacaccaaatgaaagattgt
>pNL4.3:2002-2102
gcagggcccctaggaaaaagggctgttggaaatgtggaaaggaaggacaccaaatgaaagattgtactgagagacaggctaattttttagggaagatctg
>pNL4.3:2034-2134
tgtggaaaggaaggacaccaaatgaaagattgtactgagagacaggctaattttttagggaagatctggccttcccacaagggaaggccagggaattttc
>pNL4.3:2066-2166
tactgagagacaggctaattttttagggaagatctggccttcccacaagggaaggccagggaattttcttcagagcagaccagagccaacagccccacca
>pNL4.3:2100-2200
tggccttcccacaagggaaggccagggaattttcttcagagcagaccagagccaacagccccaccagaagagagcttcaggtttggggaagagacaacaa
>pNL4.3:2131-2231
ttcttcagagcagaccagagccaacagccccaccagaagagagcttcaggtttggggaagagacaacaactccctctcagaagcaggagccgatagacaa
>pNL4.3:2166-2266
gaagagagcttcaggtttggggaagagacaacaactccctctcagaagcaggagccgatagacaaggaactgtatcctttagcttccctcagatcactct
>pNL4.3:2199-2299
actccctctcagaagcaggagccgatagacaaggaactgtatcctttagcttccctcagatcactctttggcagcgacccctcgtcacaataaagatagg
>pNL4.3:2232-2332
gaactgtatcctttagcttccctcagatcactctttggcagcgacccctcgtcacaataaagataggggggcaattaaaggaagctctattagatacagg
>pNL4.3:2268-2368
ggcagcgacccctcgtcacaataaagataggggggcaattaaaggaagctctattagatacaggagcagatgatacagtattagaagaaatgaatttgcc
>pNL4.3:2298-2398
gggggcaattaaaggaagctctattagatacaggagcagatgatacagtattagaagaaatgaatttgccaggaagatggaaaccaaaaatgataggggg
>pNL4.3:2330-2430
ggagcagatgatacagtattagaagaaatgaatttgccaggaagatggaaaccaaaaatgatagggggaattggaggttttatcaaagtaagacagtatg
>pNL4.3:2364-2464
tgccaggaagatggaaaccaaaaatgatagggggaattggaggttttatcaaagtaagacagtatgatcagatactcatagaaatctgcggacataaagc
>pNL4.3:2396-2496
ggaattggaggttttatcaaagtaagacagtatgatcagatactcatagaaatctgcggacataaagctataggtacagtattagtaggacctacacctg
>pNL4.3:2429-2529
gatcagatactcatagaaatctgcggacataaagctataggtacagtattagtaggacctacacctgtcaacataattggaagaaatctgttgactcaga
>pNL4.3:2462-2562
gctataggtacagtattagtaggacctacacctgtcaacataattggaagaaatctgttgactcagattggctgcactttaaattttcccattagtccta
>pNL4.3:2497-2597
caacataattggaagaaatctgttgactcagattggctgcactttaaattttcccattagtcctattgagactgtaccagtaaaattaaagccaggaatg
>pNL4.3:2529-2629
ttggctgcactttaaattttcccattagtcctattgagactgtaccagtaaaattaaagccaggaatggatggcccaaaagttaaacaatggccattgac
>pNL4.3:2562-2662
ttgagactgtaccagtaaaattaaagccaggaatggatggcccaaaagttaaacaatggccattgacagaagaaaaaataaaagcattagtagaaatttg
>pNL4.3:2595-2695
tggatggcccaaaagttaaacaatggccattgacagaagaaaaaataaaagcattagtagaaatttgtacagaaatggaaaaggaaggaaaaatttcaaa
>pNL4.3:2628-2728
cagaagaaaaaataaaagcattagtagaaatttgtacagaaatggaaaaggaaggaaaaatttcaaaaattgggcctgaaaatccatacaatactccagt
>pNL4.3:2661-2761
gtacagaaatggaaaaggaaggaaaaatttcaaaaattgggcctgaaaatccatacaatactccagtatttgccataaagaaaaaagacagtactaaatg
>pNL4.3:2695-2795
aattgggcctgaaaatccatacaatactccagtatttgccataaagaaaaaagacagtactaaatggagaaaattagtagatttcagagaacttaataag
>pNL4.3:2727-2827
tatttgccataaagaaaaaagacagtactaaatggagaaaattagtagatttcagagaacttaataagagaactcaagatttctgggaagttcaattagg
>pNL4.3:2760-2860
ggagaaaattagtagatttcagagaacttaataagagaactcaagatttctgggaagttcaattaggaataccacatcctgcagggttaaaacagaaaaa
>pNL4.3:2793-2893
agagaactcaagatttctgggaagttcaattaggaataccacatcctgcagggttaaaacagaaaaaatcagtaacagtactggatgtgggcgatgcata
>pNL4.3:2825-2925
ggaataccacatcctgcagggttaaaacagaaaaaatcagtaacagtactggatgtgggcgatgcatatttttcagttcccttagataaagacttcagga
>pNL4.3:2859-2959
aatcagtaacagtactggatgtgggcgatgcatatttttcagttcccttagataaagacttcaggaagtatactgcatttaccatacctagtataaacaa
>pNL4.3:2894-2994
ttttcagttcccttagataaagacttcaggaagtatactgcatttaccatacctagtataaacaatgagacaccagggattagatatcagtacaatgtgc
>pNL4.3:2925-3025
agtatactgcatttaccatacctagtataaacaatgagacaccagggattagatatcagtacaatgtgcttccacagggatggaaaggatcaccagcaat
>pNL4.3:2958-3058
atgagacaccagggattagatatcagtacaatgtgcttccacagggatggaaaggatcaccagcaatattccagtgtagcatgacaaaaatcttagagcc
>pNL4.3:2990-3090
gtgcttccacagggatggaaaggatcaccagcaatattccagtgtagcatgacaaaaatcttagagccttttagaaaacaaaatccagacatagtcatct
>pNL4.3:3025-3125
attccagtgtagcatgacaaaaatcttagagccttttagaaaacaaaatccagacatagtcatctatcaatacatggatgatttgtatgtaggatctgac
>pNL4.3:3056-3156
ccttttagaaaacaaaatccagacatagtcatctatcaatacatggatgatttgtatgtaggatctgacttagaaatagggcagcatagaacaaaaatag
>pNL4.3:3090-3190
atcaatacatggatgatttgtatgtaggatctgacttagaaatagggcagcatagaacaaaaatagaggaactgagacaacatctgttgaggtggggatt
>pNL4.3:3123-3223
acttagaaatagggcagcatagaacaaaaatagaggaactgagacaacatctgttgaggtggggatttaccacaccagacaaaaaacatcagaaagaacc
>pNL4.3:3156-3256
aggaactgagacaacatctgttgaggtggggatttaccacaccagacaaaaaacatcagaaagaacctccattcctttggatgggttatgaactccatcc
>pNL4.3:3189-3289
ttaccacaccagacaaaaaacatcagaaagaacctccattcctttggatgggttatgaactccatcctgataaatggacagtacagcctatagtgctgcc
>pNL4.3:3221-3321
cctccattcctttggatgggttatgaactccatcctgataaatggacagtacagcctatagtgctgccagaaaaggacagctggactgtcaatgacatac
>pNL4.3:3254-3354
cctgataaatggacagtacagcctatagtgctgccagaaaaggacagctggactgtcaatgacatacagaaattagtgggaaaattgaattgggcaagtc
>pNL4.3:3288-3388
cagaaaaggacagctggactgtcaatgacatacagaaattagtgggaaaattgaattgggcaagtcagatttatgcagggattaaagtaaggcaattatg
>pNL4.3:3320-3420
cagaaattagtgggaaaattgaattgggcaagtcagatttatgcagggattaaagtaaggcaattatgtaaacttcttaggggaaccaaagcactaacag
>pNL4.3:3353-3453
cagatttatgcagggattaaagtaaggcaattatgtaaacttcttaggggaaccaaagcactaacagaagtagtaccactaacagaagaagcagagctag
>pNL4.3:3387-3487
gtaaacttcttaggggaaccaaagcactaacagaagtagtaccactaacagaagaagcagagctagaactggcagaaaacagggagattctaaaagaacc
>pNL4.3:3421-3521
agtagtaccactaacagaagaagcagagctagaactggcagaaaacagggagattctaaaagaaccggtacatggagtgtattatgacccatcaaaagac
>pNL4.3:3455-3555
ctggcagaaaacagggagattctaaaagaaccggtacatggagtgtattatgacccatcaaaagacttaatagcagaaatacagaagcaggggcaaggcc
>pNL4.3:3485-3585
ccggtacatggagtgtattatgacccatcaaaagacttaatagcagaaatacagaagcaggggcaaggccaatggacatatcaaatttatcaagagccat
>pNL4.3:3518-3618
gacttaatagcagaaatacagaagcaggggcaaggccaatggacatatcaaatttatcaagagccatttaaaaatctgaaaacaggaaagtatgcaagaa
>pNL4.3:3551-3651
ggccaatggacatatcaaatttatcaagagccatttaaaaatctgaaaacaggaaagtatgcaagaatgaagggtgcccacactaatgatgtgaaacaat
>pNL4.3:3586-3686
taaaaatctgaaaacaggaaagtatgcaagaatgaagggtgcccacactaatgatgtgaaacaattaacagaggcagtacaaaaaatagccacagaaagc
>pNL4.3:3618-3718
tgaagggtgcccacactaatgatgtgaaacaattaacagaggcagtacaaaaaatagccacagaaagcatagtaatatggggaaagactcctaaatttaa
>pNL4.3:3652-3752
aacagaggcagtacaaaaaatagccacagaaagcatagtaatatggggaaagactcctaaatttaaattacccatacaaaaggaaacatgggaagcatgg
>pNL4.3:3684-3784
gcatagtaatatggggaaagactcctaaatttaaattacccatacaaaaggaaacatgggaagcatggtggacagagtattggcaagccacctggattcc
>pNL4.3:3718-3818
attacccatacaaaaggaaacatgggaagcatggtggacagagtattggcaagccacctggattcctgagtgggagtttgtcaatacccctcccttagtg
>pNL4.3:3750-3850
ggtggacagagtattggcaagccacctggattcctgagtgggagtttgtcaatacccctcccttagtgaagttatggtaccagttagagaaagaacccat
>pNL4.3:3783-3883
ctgagtgggagtttgtcaatacccctcccttagtgaagttatggtaccagttagagaaagaacccataataggagcagaaactttctatgtagatggggc
>pNL4.3:3816-3916
tgaagttatggtaccagttagagaaagaacccataataggagcagaaactttctatgtagatggggcagccaatagggaaactaaattaggaaaagcagg
>pNL4.3:3854-3954
ggagcagaaactttctatgtagatggggcagccaatagggaaactaaattaggaaaagcaggatatgtaactgacagaggaagacaaaaagttgtccccc
>pNL4.3:3881-3981
gcagccaatagggaaactaaattaggaaaagcaggatatgtaactgacagaggaagacaaaaagttgtccccctaacggacacaacaaatcagaagactg
>pNL4.3:3915-4015
gatatgtaactgacagaggaagacaaaaagttgtccccctaacggacacaacaaatcagaagactgagttacaagcaattcatctagctttgcaggattc
>pNL4.3:3947-4047
gtccccctaacggacacaacaaatcagaagactgagttacaagcaattcatctagctttgcaggattcgggattagaagtaaacatagtgacagactcac
>pNL4.3:3980-4080
gagttacaagcaattcatctagctttgcaggattcgggattagaagtaaacatagtgacagactcacaatatgcattgggaatcattcaagcacaaccag
>pNL4.3:4014-4114
cgggattagaagtaaacatagtgacagactcacaatatgcattgggaatcattcaagcacaaccagataagagtgaatcagagttagtcagtcaaataat
>pNL4.3:4050-4150
atgcattgggaatcattcaagcacaaccagataagagtgaatcagagttagtcagtcaaataatagagcagttaataaaaaaggaaaaagtctacctggc
>pNL4.3:4080-4180
ataagagtgaatcagagttagtcagtcaaataatagagcagttaataaaaaaggaaaaagtctacctggcatgggtaccagcacacaaaggaattggagg
>pNL4.3:4113-4213
tagagcagttaataaaaaaggaaaaagtctacctggcatgggtaccagcacacaaaggaattggaggaaatgaacaagtagataaattggtcagtgctgg
>pNL4.3:4145-4245
ctggcatgggtaccagcacacaaaggaattggaggaaatgaacaagtagataaattggtcagtgctggaatcaggaaagtactatttttagatggaatag
>pNL4.3:4179-4279
gaaatgaacaagtagataaattggtcagtgctggaatcaggaaagtactatttttagatggaatagataaggcccaagaagaacatgagaaatatcacag
>pNL4.3:4211-4311
ggaatcaggaaagtactatttttagatggaatagataaggcccaagaagaacatgagaaatatcacagtaattggagagcaatggctagtgattttaacc
>pNL4.3:4246-4346
taaggcccaagaagaacatgagaaatatcacagtaattggagagcaatggctagtgattttaacctaccacctgtagtagcaaaagaaatagtagccagc
>pNL4.3:4278-4378
gtaattggagagcaatggctagtgattttaacctaccacctgtagtagcaaaagaaatagtagccagctgtgataaatgtcagctaaaaggggaagccat
>pNL4.3:4313-4413
ccacctgtagtagcaaaagaaatagtagccagctgtgataaatgtcagctaaaaggggaagccatgcatggacaagtagactgtagcccaggaatatggc
>pNL4.3:4344-4444
gctgtgataaatgtcagctaaaaggggaagccatgcatggacaagtagactgtagcccaggaatatggcagctagattgtacacatttagaaggaaaagt
>pNL4.3:4377-4477
tgcatggacaagtagactgtagcccaggaatatggcagctagattgtacacatttagaaggaaaagttatcttggtagcagttcatgtagccagtggata
>pNL4.3:4410-4510
ggcagctagattgtacacatttagaaggaaaagttatcttggtagcagttcatgtagccagtggatatatagaagcagaagtaattccagcagagacagg
>pNL4.3:4443-4543
ttatcttggtagcagttcatgtagccagtggatatatagaagcagaagtaattccagcagagacagggcaagaaacagcatacttcctcttaaaattagc
>pNL4.3:4477-4577
tatagaagcagaagtaattccagcagagacagggcaagaaacagcatacttcctcttaaaattagcaggaagatggccagtaaaaacagtacatacagac
>pNL4.3:4508-4608
gggcaagaaacagcatacttcctcttaaaattagcaggaagatggccagtaaaaacagtacatacagacaatggcagcaatttcaccagtactacagtta
>pNL4.3:4542-4642
caggaagatggccagtaaaaacagtacatacagacaatggcagcaatttcaccagtactacagttaaggccgcctgttggtgggcggggatcaagcagga
>pNL4.3:4575-4675
acaatggcagcaatttcaccagtactacagttaaggccgcctgttggtgggcggggatcaagcaggaatttggcattccctacaatccccaaagtcaagg
>pNL4.3:4608-4708
aggccgcctgttggtgggcggggatcaagcaggaatttggcattccctacaatccccaaagtcaaggagtaatagaatctatgaataaagaattaaagaa
>pNL4.3:4640-4740
gaatttggcattccctacaatccccaaagtcaaggagtaatagaatctatgaataaagaattaaagaaaattataggacaggtaagagatcaggctgaac
>pNL4.3:4673-4773
ggagtaatagaatctatgaataaagaattaaagaaaattataggacaggtaagagatcaggctgaacatcttaagacagcagtacaaatggcagtattca
>pNL4.3:4708-4808
aattataggacaggtaagagatcaggctgaacatcttaagacagcagtacaaatggcagtattcatccacaattttaaaagaaaaggggggattgggggg
>pNL4.3:4739-4839
catcttaagacagcagtacaaatggcagtattcatccacaattttaaaagaaaaggggggattggggggtacagtgcaggggaaagaatagtagacataa
>pNL4.3:4773-4873
tccacaattttaaaagaaaaggggggattggggggtacagtgcaggggaaagaatagtagacataatagcaacagacatacaaactaaagaattacaaaa
>pNL4.3:4839-4939
tagcaacagacatacaaactaaagaattacaaaaacaaattacaaaaattcaaaattttcgggtttattacagggacagcagagatccagtttggaaagg
>pNL4.3:4872-4972
aacaaattacaaaaattcaaaattttcgggtttattacagggacagcagagatccagtttggaaaggaccagcaaagctcctctggaaaggtgaaggggc
>pNL4.3:4905-5005
attacagggacagcagagatccagtttggaaaggaccagcaaagctcctctggaaaggtgaaggggcagtagtaatacaagataatagtgacataaaagt
>pNL4.3:4937-5037
ggaccagcaaagctcctctggaaaggtgaaggggcagtagtaatacaagataatagtgacataaaagtagtgccaagaagaaaagcaaagatcatcaggg
>pNL4.3:4970-5070
gcagtagtaatacaagataatagtgacataaaagtagtgccaagaagaaaagcaaagatcatcagggattatggaaaacagatggcaggtgatgattgtg
>pNL4.3:5003-5103
gtagtgccaagaagaaaagcaaagatcatcagggattatggaaaacagatggcaggtgatgattgtgtggcaagtagacaggatgaggattaacacatgg
>pNL4.3:5039-5139
tatggaaaacagatggcaggtgatgattgtgtggcaagtagacaggatgaggattaacacatggaaaagattagtaaaacaccatatgtatatttcaagg
>pNL4.3:5069-5169
gtggcaagtagacaggatgaggattaacacatggaaaagattagtaaaacaccatatgtatatttcaaggaaagctaaggactggttttatagacatcac
>pNL4.3:5103-5203
aaaagattagtaaaacaccatatgtatatttcaaggaaagctaaggactggttttatagacatcactatgaaagtactaatccaaaaataagttcagaag
>pNL4.3:5136-5236
aggaaagctaaggactggttttatagacatcactatgaaagtactaatccaaaaataagttcagaagtacacatcccactaggggatgctaaattagtaa
>pNL4.3:5170-5270
atgaaagtactaatccaaaaataagttcagaagtacacatcccactaggggatgctaaattagtaataacaacatattggggtctgcatacaggagaaag
>pNL4.3:5202-5302
gtacacatcccactaggggatgctaaattagtaataacaacatattggggtctgcatacaggagaaagagactggcatttgggtcagggagtctccatag
>pNL4.3:5235-5335
ataacaacatattggggtctgcatacaggagaaagagactggcatttgggtcagggagtctccatagaatggaggaaaaagagatatagcacacaagtag
>pNL4.3:5268-5368
agagactggcatttgggtcagggagtctccatagaatggaggaaaaagagatatagcacacaagtagaccctgacctagcagaccaactaattcatctgc
>pNL4.3:5301-5401
gaatggaggaaaaagagatatagcacacaagtagaccctgacctagcagaccaactaattcatctgcactattttgattgtttttcagaatctgctataa
>pNL4.3:5334-5434
gaccctgacctagcagaccaactaattcatctgcactattttgattgtttttcagaatctgctataagaaataccatattaggacgtatagttagtccta
>pNL4.3:5367-5467
cactattttgattgtttttcagaatctgctataagaaataccatattaggacgtatagttagtcctaggtgtgaatatcaagcaggacataacaaggtag
>pNL4.3:5400-5500
agaaataccatattaggacgtatagttagtcctaggtgtgaatatcaagcaggacataacaaggtaggatctctacagtacttggcactagcagcattaa
>pNL4.3:5434-5534
ggtgtgaatatcaagcaggacataacaaggtaggatctctacagtacttggcactagcagcattaataaaaccaaaacagataaagccacctttgcctag
>pNL4.3:5466-5566
ggatctctacagtacttggcactagcagcattaataaaaccaaaacagataaagccacctttgcctagtgttaggaaactgacagaggacagatggaaca
>pNL4.3:5499-5599
ataaaaccaaaacagataaagccacctttgcctagtgttaggaaactgacagaggacagatggaacaagccccagaagaccaagggccacagagggagcc
>pNL4.3:5532-5632
agtgttaggaaactgacagaggacagatggaacaagccccagaagaccaagggccacagagggagccatacaatgaatggacactagagcttttagagga
>pNL4.3:5566-5666
agccccagaagaccaagggccacagagggagccatacaatgaatggacactagagcttttagaggaacttaagagtgaagctgttagacattttcctagg
>pNL4.3:5596-5696
gccatacaatgaatggacactagagcttttagaggaacttaagagtgaagctgttagacattttcctaggatatggctccataacttaggacaacatatc
>pNL4.3:5630-5730
gaacttaagagtgaagctgttagacattttcctaggatatggctccataacttaggacaacatatctatgaaacttacggggatacttgggcaggagtgg
>pNL4.3:5664-5764
ggatatggctccataacttaggacaacatatctatgaaacttacggggatacttgggcaggagtggaagccataataagaattctgcaacaactgctgtt
>pNL4.3:5697-5797
atgaaacttacggggatacttgggcaggagtggaagccataataagaattctgcaacaactgctgtttatccatttcagaattgggtgtcgacatagcag
>pNL4.3:5728-5828
ggaagccataataagaattctgcaacaactgctgtttatccatttcagaattgggtgtcgacatagcagaataggcgttactcgacagaggagagcaaga
>pNL4.3:5763-5863
ttatccatttcagaattgggtgtcgacatagcagaataggcgttactcgacagaggagagcaagaaatggagccagtagatcctagactagagccctgga
>pNL4.3:5796-5896
gaataggcgttactcgacagaggagagcaagaaatggagccagtagatcctagactagagccctggaagcatccaggaagtcagcctaaaactgcttgta
>pNL4.3:5831-5931
ggagccagtagatcctagactagagccctggaagcatccaggaagtcagcctaaaactgcttgtaccaattgctattgtaaaaagtgttgctttcattgc
>pNL4.3:5861-5961
gaagcatccaggaagtcagcctaaaactgcttgtaccaattgctattgtaaaaagtgttgctttcattgccaagtttgtttcatgacaaaagccttaggc
>pNL4.3:5896-5996
ccaattgctattgtaaaaagtgttgctttcattgccaagtttgtttcatgacaaaagccttaggcatctcctatggcaggaagaagcggagacagcgacg
>pNL4.3:5929-6029
gccaagtttgtttcatgacaaaagccttaggcatctcctatggcaggaagaagcggagacagcgacgaagagctcatcagaacagtcagactcatcaagc
>pNL4.3:5958-6058
ggcatctcctatggcaggaagaagcggagacagcgacgaagagctcatcagaacagtcagactcatcaagcttctctatcaaagcagtaagtagtacatg
>pNL4.3:5994-6094
cgaagagctcatcagaacagtcagactcatcaagcttctctatcaaagcagtaagtagtacatgtaatgcaacctataatagtagcaatagtagcattag
>pNL4.3:6027-6127
gcttctctatcaaagcagtaagtagtacatgtaatgcaacctataatagtagcaatagtagcattagtagtagcaataataatagcaatagttgtgtggt
>pNL4.3:6061-6161
tgcaacctataatagtagcaatagtagcattagtagtagcaataataatagcaatagttgtgtggtccatagtaatcatagaatataggaaaatattaag
>pNL4.3:6093-6193
gtagtagcaataataatagcaatagttgtgtggtccatagtaatcatagaatataggaaaatattaagacaaagaaaaatagacaggttaattgatagac
>pNL4.3:6127-6227
ccatagtaatcatagaatataggaaaatattaagacaaagaaaaatagacaggttaattgatagactaatagaaagagcagaagacagtggcaatgagag
>pNL4.3:6160-6260
gacaaagaaaaatagacaggttaattgatagactaatagaaagagcagaagacagtggcaatgagagtgaaggagaagtatcagcacttgtggagatggg
>pNL4.3:6192-6292
ctaatagaaagagcagaagacagtggcaatgagagtgaaggagaagtatcagcacttgtggagatgggggtggaaatggggcaccatgctccttgggata
>pNL4.3:6226-6326
gtgaaggagaagtatcagcacttgtggagatgggggtggaaatggggcaccatgctccttgggatattgatgatctgtagtgctacagaaaaattgtggg
>pNL4.3:6258-6358
ggggtggaaatggggcaccatgctccttgggatattgatgatctgtagtgctacagaaaaattgtgggtcacagtctattatggggtacctgtgtggaag
>pNL4.3:6293-6393
tgatgatctgtagtgctacagaaaaattgtgggtcacagtctattatggggtacctgtgtggaaggaagcaaccaccactctattttgtgcatcagatgc
>pNL4.3:6323-6423
gggtcacagtctattatggggtacctgtgtggaaggaagcaaccaccactctattttgtgcatcagatgctaaagcatatgatacagaggtacataatgt
>pNL4.3:6357-6457
ggaagcaaccaccactctattttgtgcatcagatgctaaagcatatgatacagaggtacataatgtttgggccacacatgcctgtgtacccacagacccc
>pNL4.3:6391-6491
gctaaagcatatgatacagaggtacataatgtttgggccacacatgcctgtgtacccacagaccccaacccacaagaagtagtattggtaaatgtgacag
>pNL4.3:6424-6524
tgggccacacatgcctgtgtacccacagaccccaacccacaagaagtagtattggtaaatgtgacagaaaattttaacatgtggaaaaatgacatggtag
>pNL4.3:6456-6556
caacccacaagaagtagtattggtaaatgtgacagaaaattttaacatgtggaaaaatgacatggtagaacagatgcatgaggatataatcagtttatgg
>pNL4.3:6490-6590
gaaaattttaacatgtggaaaaatgacatggtagaacagatgcatgaggatataatcagtttatgggatcaaagcctaaagccatgtgtaaaattaaccc
>pNL4.3:6522-6622
agaacagatgcatgaggatataatcagtttatgggatcaaagcctaaagccatgtgtaaaattaaccccactctgtgttagtttaaagtgcactgatttg
>pNL4.3:6555-6655
ggatcaaagcctaaagccatgtgtaaaattaaccccactctgtgttagtttaaagtgcactgatttgaagaatgatactaataccaatagtagtagcggg
>pNL4.3:6588-6688
cccactctgtgttagtttaaagtgcactgatttgaagaatgatactaataccaatagtagtagcgggagaatgataatggagaaaggagagataaaaaac
>pNL4.3:6621-6721
gaagaatgatactaataccaatagtagtagcgggagaatgataatggagaaaggagagataaaaaactgctctttcaatatcagcacaagcataagagat
>pNL4.3:6650-6750
gcgggagaatgataatggagaaaggagagataaaaaactgctctttcaatatcagcacaagcataagagataaggtgcagaaagaatatgcattctttta
>pNL4.3:6687-6787
ctgctctttcaatatcagcacaagcataagagataaggtgcagaaagaatatgcattcttttataaacttgatatagtaccaatagataataccagctat
>pNL4.3:6721-6821
aaggtgcagaaagaatatgcattcttttataaacttgatatagtaccaatagataataccagctataggttgataagttgtaacacctcagtcattacac
>pNL4.3:6754-6854
cttgatatagtaccaatagataataccagctataggttgataagttgtaacacctcagtcattacacaggcctgtccaaaggtatcctttgagccaattc
>pNL4.3:6786-6886
taggttgataagttgtaacacctcagtcattacacaggcctgtccaaaggtatcctttgagccaattcccatacattattgtgccccggctggttttgcg
>pNL4.3:6818-6918
cacaggcctgtccaaaggtatcctttgagccaattcccatacattattgtgccccggctggttttgcgattctaaaatgtaataataagacgttcaatgg
>pNL4.3:6852-6952
tcccatacattattgtgccccggctggttttgcgattctaaaatgtaataataagacgttcaatggaacaggaccatgtacaaatgtcagcacagtacaa
>pNL4.3:6884-6984
cgattctaaaatgtaataataagacgttcaatggaacaggaccatgtacaaatgtcagcacagtacaatgtacacatggaatcaggccagtagtatcaac
>pNL4.3:6916-7016
ggaacaggaccatgtacaaatgtcagcacagtacaatgtacacatggaatcaggccagtagtatcaactcaactgctgttaaatggcagtctagcagaag
>pNL4.3:6951-7051
atgtacacatggaatcaggccagtagtatcaactcaactgctgttaaatggcagtctagcagaagaagatgtagtaattagatctgccaatttcacagac
>pNL4.3:6983-7083
ctcaactgctgttaaatggcagtctagcagaagaagatgtagtaattagatctgccaatttcacagacaatgctaaaaccataatagtacagctgaacac
>pNL4.3:7017-7117
agatgtagtaattagatctgccaatttcacagacaatgctaaaaccataatagtacagctgaacacatctgtagaaattaattgtacaagacccaacaac
>pNL4.3:7050-7150
caatgctaaaaccataatagtacagctgaacacatctgtagaaattaattgtacaagacccaacaacaatacaagaaaaagtatccgtatccagagggga
>pNL4.3:7085-7185
ctgtagaaattaattgtacaagacccaacaacaatacaagaaaaagtatccgtatccagaggggaccagggagagcatttgttacaataggaaaaatagg
>pNL4.3:7116-7216
caatacaagaaaaagtatccgtatccagaggggaccagggagagcatttgttacaataggaaaaataggaaatatgagacaagcacattgtaacattagt
>pNL4.3:7146-7246
gggaccagggagagcatttgttacaataggaaaaataggaaatatgagacaagcacattgtaacattagtagagcaaaatggaatgccactttaaaacag
>pNL4.3:7182-7282
aggaaatatgagacaagcacattgtaacattagtagagcaaaatggaatgccactttaaaacagatagctagcaaattaagagaacaatttggaaataat
>pNL4.3:7216-7316
agagcaaaatggaatgccactttaaaacagatagctagcaaattaagagaacaatttggaaataataaaacaataatctttaagcaatcctcaggagggg
>pNL4.3:7249-7349
gctagcaaattaagagaacaatttggaaataataaaacaataatctttaagcaatcctcaggaggggacccagaaattgtaacgcacagttttaattgtg
>pNL4.3:7282-7382
aaaacaataatctttaagcaatcctcaggaggggacccagaaattgtaacgcacagttttaattgtggaggggaatttttctactgtaattcaacacaac
>pNL4.3:7314-7414
ggacccagaaattgtaacgcacagttttaattgtggaggggaatttttctactgtaattcaacacaactgtttaatagtacttggtttaatagtacttgg
>pNL4.3:7348-7448
ggaggggaatttttctactgtaattcaacacaactgtttaatagtacttggtttaatagtacttggagtactgaagggtcaaataacactgaaggaagtg
>pNL4.3:7380-7480
actgtttaatagtacttggtttaatagtacttggagtactgaagggtcaaataacactgaaggaagtgacacaatcacactcccatgcagaataaaacaa
>pNL4.3:7412-7512
ggagtactgaagggtcaaataacactgaaggaagtgacacaatcacactcccatgcagaataaaacaatttataaacatgtggcaggaagtaggaaaagc
>pNL4.3:7445-7545
gtgacacaatcacactcccatgcagaataaaacaatttataaacatgtggcaggaagtaggaaaagcaatgtatgcccctcccatcagtggacaaattag
>pNL4.3:7479-7579
atttataaacatgtggcaggaagtaggaaaagcaatgtatgcccctcccatcagtggacaaattagatgttcatcaaatattactgggctgctattaaca
>pNL4.3:7512-7612
aatgtatgcccctcccatcagtggacaaattagatgttcatcaaatattactgggctgctattaacaagagatggtggtaataacaacaatgggtccgag
>pNL4.3:7545-7645
atgttcatcaaatattactgggctgctattaacaagagatggtggtaataacaacaatgggtccgagatcttcagacctggaggaggcgatatgagggac
>pNL4.3:7577-7677
caagagatggtggtaataacaacaatgggtccgagatcttcagacctggaggaggcgatatgagggacaattggagaagtgaattatataaatataaagt
>pNL4.3:7611-7711
gatcttcagacctggaggaggcgatatgagggacaattggagaagtgaattatataaatataaagtagtaaaaattgaaccattaggagtagcacccacc
>pNL4.3:7644-7744
caattggagaagtgaattatataaatataaagtagtaaaaattgaaccattaggagtagcacccaccaaggcaaagagaagagtggtgcagagagaaaaa
>pNL4.3:7677-7777
agtaaaaattgaaccattaggagtagcacccaccaaggcaaagagaagagtggtgcagagagaaaaaagagcagtgggaataggagctttgttccttggg
>pNL4.3:7710-7810
caaggcaaagagaagagtggtgcagagagaaaaaagagcagtgggaataggagctttgttccttgggttcttgggagcagcaggaagcactatgggcgca
>pNL4.3:7743-7843
aagagcagtgggaataggagctttgttccttgggttcttgggagcagcaggaagcactatgggcgcagcgtcaatgacgctgacggtacaggccagacaa
>pNL4.3:7777-7877
ttcttgggagcagcaggaagcactatgggcgcagcgtcaatgacgctgacggtacaggccagacaattattgtctgatatagtgcagcagcagaacaatt
>pNL4.3:7809-7909
agcgtcaatgacgctgacggtacaggccagacaattattgtctgatatagtgcagcagcagaacaatttgctgagggctattgaggcgcaacagcatctg
>pNL4.3:7843-7943
ttattgtctgatatagtgcagcagcagaacaatttgctgagggctattgaggcgcaacagcatctgttgcaactcacagtctggggcatcaaacagctcc
>pNL4.3:7875-7975
tttgctgagggctattgaggcgcaacagcatctgttgcaactcacagtctggggcatcaaacagctccaggcaagaatcctggctgtggaaagataccta
>pNL4.3:7909-8009
ttgcaactcacagtctggggcatcaaacagctccaggcaagaatcctggctgtggaaagatacctaaaggatcaacagctcctggggatttggggttgct
>pNL4.3:7942-8042
caggcaagaatcctggctgtggaaagatacctaaaggatcaacagctcctggggatttggggttgctctggaaaactcatttgcaccactgctgtgcctt
>pNL4.3:7975-8075
aaggatcaacagctcctggggatttggggttgctctggaaaactcatttgcaccactgctgtgccttggaatgctagttggagtaataaatctctggaac
>pNL4.3:8007-8107
ctctggaaaactcatttgcaccactgctgtgccttggaatgctagttggagtaataaatctctggaacagatttggaataacatgacctggatggagtgg
>pNL4.3:8037-8137
gccttggaatgctagttggagtaataaatctctggaacagatttggaataacatgacctggatggagtgggacagagaaattaacaattacacaagctta
>pNL4.3:8074-8174
cagatttggaataacatgacctggatggagtgggacagagaaattaacaattacacaagcttaatacactccttaattgaagaatcgcaaaaccagcaag
>pNL4.3:8105-8205
gggacagagaaattaacaattacacaagcttaatacactccttaattgaagaatcgcaaaaccagcaagaaaagaatgaacaagaattattggaattaga
>pNL4.3:8139-8239
acactccttaattgaagaatcgcaaaaccagcaagaaaagaatgaacaagaattattggaattagataaatgggcaagtttgtggaattggtttaacata
>pNL4.3:8172-8272
agaaaagaatgaacaagaattattggaattagataaatgggcaagtttgtggaattggtttaacataacaaattggctgtggtatataaaattattcata
>pNL4.3:8206-8306
aaatgggcaagtttgtggaattggtttaacataacaaattggctgtggtatataaaattattcataatgatagtaggaggcttggtaggtttaagaatag
>pNL4.3:8238-8338
aacaaattggctgtggtatataaaattattcataatgatagtaggaggcttggtaggtttaagaatagtttttgctgtactttctatagtgaatagagtt
>pNL4.3:8272-8372
atgatagtaggaggcttggtaggtttaagaatagtttttgctgtactttctatagtgaatagagttaggcagggatattcaccattatcgtttcagaccc
>pNL4.3:8305-8405
gtttttgctgtactttctatagtgaatagagttaggcagggatattcaccattatcgtttcagacccacctcccaatcccgaggggacccgacaggcccg
>pNL4.3:8336-8436
ttaggcagggatattcaccattatcgtttcagacccacctcccaatcccgaggggacccgacaggcccgaaggaatagaagaagaaggtggagagagaga
>pNL4.3:8372-8472
acctcccaatcccgaggggacccgacaggcccgaaggaatagaagaagaaggtggagagagagacagagacagatccattcgattagtgaacggatcctt
>pNL4.3:8403-8503
cgaaggaatagaagaagaaggtggagagagagacagagacagatccattcgattagtgaacggatccttagcacttatctgggacgatctgcggagcctg
>pNL4.3:8436-8536
cagagacagatccattcgattagtgaacggatccttagcacttatctgggacgatctgcggagcctgtgcctcttcagctaccaccgcttgagagactta
>pNL4.3:8469-8569
cttagcacttatctgggacgatctgcggagcctgtgcctcttcagctaccaccgcttgagagacttactcttgattgtaacgaggattgtggaacttctg
>pNL4.3:8501-8601
tgtgcctcttcagctaccaccgcttgagagacttactcttgattgtaacgaggattgtggaacttctgggacgcagggggtgggaagccctcaaatattg
>pNL4.3:8535-8635
actcttgattgtaacgaggattgtggaacttctgggacgcagggggtgggaagccctcaaatattggtggaatctcctacagtattggagtcaggaacta
>pNL4.3:8568-8668
gggacgcagggggtgggaagccctcaaatattggtggaatctcctacagtattggagtcaggaactaaagaatagtgctgttaacttgctcaatgccaca
>pNL4.3:8600-8700
ggtggaatctcctacagtattggagtcaggaactaaagaatagtgctgttaacttgctcaatgccacagccatagcagtagctgaggggacagatagggt
>pNL4.3:8637-8737
gaatagtgctgttaacttgctcaatgccacagccatagcagtagctgaggggacagatagggttatagaagtattacaagcagcttatagagctattcgc
>pNL4.3:8668-8768
gccatagcagtagctgaggggacagatagggttatagaagtattacaagcagcttatagagctattcgccacatacctagaagaataagacagggcttgg
>pNL4.3:8701-8801
atagaagtattacaagcagcttatagagctattcgccacatacctagaagaataagacagggcttggaaaggattttgctataagatgggtggcaagtgg
>pNL4.3:8733-8833
tcgccacatacctagaagaataagacagggcttggaaaggattttgctataagatgggtggcaagtggtcaaaaagtagtgtgattggatggcctgctgt
>pNL4.3:8766-8866
ggaaaggattttgctataagatgggtggcaagtggtcaaaaagtagtgtgattggatggcctgctgtaagggaaagaatgagacgagctgagccagcagc
>pNL4.3:8801-8901
tcaaaaagtagtgtgattggatggcctgctgtaagggaaagaatgagacgagctgagccagcagcagatggggtgggagcagtatctcgagacctagaaa
>pNL4.3:8832-8932
taagggaaagaatgagacgagctgagccagcagcagatggggtgggagcagtatctcgagacctagaaaaacatggagcaatcacaagtagcaatacagc
>pNL4.3:8865-8965
cagatggggtgggagcagtatctcgagacctagaaaaacatggagcaatcacaagtagcaatacagcagctaacaatgctgcttgtgcctggctagaagc
>pNL4.3:8898-8998
aaaaacatggagcaatcacaagtagcaatacagcagctaacaatgctgcttgtgcctggctagaagcacaagaggaggaagaggtgggttttccagtcac
>pNL4.3:8930-9030
gcagctaacaatgctgcttgtgcctggctagaagcacaagaggaggaagaggtgggttttccagtcacacctcaggtacctttaagaccaatgacttaca
>pNL4.3:8963-9063
gcacaagaggaggaagaggtgggttttccagtcacacctcaggtacctttaagaccaatgacttacaaggcagctgtagatcttagccactttttaaaag
>pNL4.3:8997-9097
cacctcaggtacctttaagaccaatgacttacaaggcagctgtagatcttagccactttttaaaagaaaaggggggactggaagggctaattcactccca
>pNL4.3:9031-9131
ggcagctgtagatcttagccactttttaaaagaaaaggggggactggaagggctaattcactcccaaagaagacaagatatccttgatctgtggatctac
>pNL4.3:9062-9162
gaaaaggggggactggaagggctaattcactcccaaagaagacaagatatccttgatctgtggatctaccacacacaaggctacttccctgattggcaga
>pNL4.3:9095-9195
caaagaagacaagatatccttgatctgtggatctaccacacacaaggctacttccctgattggcagaactacacaccagggccaggggtcagatatccac
>pNL4.3:9129-9229
accacacacaaggctacttccctgattggcagaactacacaccagggccaggggtcagatatccactgacctttggatggtgctacaagctagtaccagt
>pNL4.3:9162-9262
actacacaccagggccaggggtcagatatccactgacctttggatggtgctacaagctagtaccagttgagccagataaggtagaagaggccaataaagg
>pNL4.3:9194-9294
ctgacctttggatggtgctacaagctagtaccagttgagccagataaggtagaagaggccaataaaggagagaacaccagcttgttacaccctgtgagcc
>pNL4.3:9227-9327
gttgagccagataaggtagaagaggccaataaaggagagaacaccagcttgttacaccctgtgagcctgcatggaatggatgaccctgagagagaagtgt
>pNL4.3:9262-9362
agagaacaccagcttgttacaccctgtgagcctgcatggaatggatgaccctgagagagaagtgttagagtggaggtttgacagccgcctagcatttcat
>pNL4.3:9294-9394
tgcatggaatggatgaccctgagagagaagtgttagagtggaggtttgacagccgcctagcatttcatcacgtggcccgagagctgcatccggagtactt
>pNL4.3:9326-9426
ttagagtggaggtttgacagccgcctagcatttcatcacgtggcccgagagctgcatccggagtacttcaagaactgctgacatcgagcttgctacaagg
>pNL4.3:9360-9460
atcacgtggcccgagagctgcatccggagtacttcaagaactgctgacatcgagcttgctacaagggactttccgctggggactttccagggaggcgtgg
>pNL4.3:9392-9492
ttcaagaactgctgacatcgagcttgctacaagggactttccgctggggactttccagggaggcgtggcctgggcgggactggggagtggcgagccctca
>pNL4.3:9426-9526
gactttccgctggggactttccagggaggcgtggcctgggcgggactggggagtggcgagccctcagatgctgcatataagcagctgctttttgcctgta
>pNL4.3:9459-9559
gcctgggcgggactggggagtggcgagccctcagatgctgcatataagcagctgctttttgcctgtactgggtctctctggttagaccagatctgagcct
>pNL4.3:9491-9591
agatgctgcatataagcagctgctttttgcctgtactgggtctctctggttagaccagatctgagcctgggagctctctggctaactagggaacccactg
>pNL4.3:9558-9658
tgggagctctctggctaactagggaacccactgcttaagcctcaataaagcttgccttgagtgcttcaagtagtgtgtgcccgtctgttgtgtgactctg
>pNL4.3:9591-9691
cttaagcctcaataaagcttgccttgagtgcttcaagtagtgtgtgcccgtctgttgtgtgactctggtaactagagatccctcagacccttttagtcag
>pNL4.3:9608-9708
cttgccttgagtgcttcaagtagtgtgtgcccgtctgttgtgtgactctggtaactagagatccctcagacccttttagtcagtgtggaaaatctctagc
>pNL4.3:9603-9703
taaagcttgccttgagtgcttcaagtagtgtgtgcccgtctgttgtgtgactctggtaactagagatccctcagacccttttagtcagtgtggaaaatct
>pNL4.3:9596-9696
gcctcaataaagcttgccttgagtgcttcaagtagtgtgtgcccgtctgttgtgtgactctggtaactagagatccctcagacccttttagtcagtgtgg
>GX002IM:1-101
ggatgggctaatttactccaagagaagacaagaaatccttgacttatgggtctatcatacacaaggctacttccctgattggcacaactacacaccaggg
>GX002IM:20-120
aagagaagacaagaaatccttgacttatgggtctatcatacacaaggctacttccctgattggcacaactacacaccagggccagggatcagatacccac
>GX002IM:53-153
tatcatacacaaggctacttccctgattggcacaactacacaccagggccagggatcagatacccactgtgttttggatggtgcttcaagttagtaccag
>GX002IM:87-187
actacacaccagggccagggatcagatacccactgtgttttggatggtgcttcaagttagtaccagttgacccaaaagaagtagaggagaacaccaaagg
>GX002IM:119-219
ctgtgttttggatggtgcttcaagttagtaccagttgacccaaaagaagtagaggagaacaccaaaggagaaaacaactgcctgttacatcccatgaacc
>GX002IM:152-252
gttgacccaaaagaagtagaggagaacaccaaaggagaaaacaactgcctgttacatcccatgaaccagcatggaatagaggacgaagatagagaagtgc
>GX002IM:185-285
ggagaaaacaactgcctgttacatcccatgaaccagcatggaatagaggacgaagatagagaagtgctgatgtggaagtttgacagtaccctagcacgaa
>GX002IM:217-317
ccagcatggaatagaggacgaagatagagaagtgctgatgtggaagtttgacagtaccctagcacgaaaacacacagcccgagaactgcatccagaatac
>GX002IM:251-351
ctgatgtggaagtttgacagtaccctagcacgaaaacacacagcccgagaactgcatccagaatactataaagactgctgacaaagaagtttctaactag
>GX002IM:286-386
acacacagcccgagaactgcatccagaatactataaagactgctgacaaagaagtttctaactaggacttccgctggggactttccaggggaggtgtggc
>GX002IM:317-417
tataaagactgctgacaaagaagtttctaactaggacttccgctggggactttccaggggaggtgtggctggggcggagttggggagtggctaaccctca
>GX002IM:351-451
gacttccgctggggactttccaggggaggtgtggctggggcggagttggggagtggctaaccctcagatgctgcataaaagcagccgcttttcgcttgta
>GX002IM:382-482
tggctggggcggagttggggagtggctaaccctcagatgctgcataaaagcagccgcttttcgcttgtactgggtctctcttggtagaccaggtcgagcc
>GX002IM:416-516
agatgctgcataaaagcagccgcttttcgcttgtactgggtctctcttggtagaccaggtcgagcccgggagctctctggctagcaagggaacccactgc
>GX002IM:449-549
tactgggtctctcttggtagaccaggtcgagcccgggagctctctggctagcaagggaacccactgcttgaagcctcaataaagcttgccttgagtgctt
>GX002IM:482-582
cgggagctctctggctagcaagggaacccactgcttgaagcctcaataaagcttgccttgagtgcttaaagtggtgtgtgcccatctgtgttaggactct
>GX002IM:514-614
gcttgaagcctcaataaagcttgccttgagtgcttaaagtggtgtgtgcccatctgtgttaggactctggtaactagagatccctcagaccattctagac
>GX002IM:550-650
aagtggtgtgtgcccatctgtgttaggactctggtaactagagatccctcagaccattctagactgagtaaaaatctctagcagtggcgcccgaacaggg
>GX002IM:580-680
ctggtaactagagatccctcagaccattctagactgagtaaaaatctctagcagtggcgcccgaacagggacctgaaaacgaaagttaatagggactcga
>GX002IM:615-715
gagtaaaaatctctagcagtggcgcccgaacagggacctgaaaacgaaagttaatagggactcgaaagcgaaagttccagagaagttctctcgacgcagg
>GX002IM:646-746
agggacctgaaaacgaaagttaatagggactcgaaagcgaaagttccagagaagttctctcgacgcaggactcggcttgctgaggtgcacacagcaagag
>GX002IM:680-780
aagcgaaagttccagagaagttctctcgacgcaggactcggcttgctgaggtgcacacagcaagaggcgagagcggcgactggtgagtacgccaaatttt
>GX002IM:712-812
aggactcggcttgctgaggtgcacacagcaagaggcgagagcggcgactggtgagtacgccaaattttgactagcggaggctagaaggagagagatgggt
>GX002IM:748-848
gagagcggcgactggtgagtacgccaaattttgactagcggaggctagaaggagagagatgggtgcgagagcgtcaatactaagtgggggaaaattagat
>GX002IM:778-878
ttgactagcggaggctagaaggagagagatgggtgcgagagcgtcaatactaagtgggggaaaattagatgcatgggaaaaaattcggttacggccaggg
>GX002IM:812-912
gcgagagcgtcaatactaagtgggggaaaattagatgcatgggaaaaaattcggttacggccagggggaaagaaaaaatataggctaaaacatttagtat
>GX002IM:845-945
gatgcatgggaaaaaattcggttacggccagggggaaagaaaaaatataggctaaaacatttagtatgggcaagcagagagttagaaagattcgcactta
>GX002IM:878-978
ggaaagaaaaaatataggctaaaacatttagtatgggcaagcagagagttagaaagattcgcacttaaccctggccttttagaaacagcagaaggatgtc
>GX002IM:911-1011
tgggcaagcagagagttagaaagattcgcacttaaccctggccttttagaaacagcagaaggatgtcaacaaataatagaacagttacagccaactctca
>GX002IM:944-1044
aaccctggccttttagaaacagcagaaggatgtcaacaaataatagaacagttacagccaactctcaaggcaggatcagaagaagttaaatcattatata
>GX002IM:977-1077
caacaaataatagaacagttacagccaactctcaaggcaggatcagaagaagttaaatcattatataatacagtagcaaccctttggtgcgtacaccgga
>GX002IM:1010-1110
aaggcaggatcagaagaagttaaatcattatataatacagtagcaaccctttggtgcgtacaccggaggatagagataaaagacaccaaggaagctttag
>GX002IM:1043-1143
aatacagtagcaaccctttggtgcgtacaccggaggatagagataaaagacaccaaggaagctttagataaaatagagggagaacaaaagaagagccagc
>GX002IM:1074-1174
ggaggatagagataaaagacaccaaggaagctttagataaaatagagggagaacaaaagaagagccagcaaaagacacagcaggcagcagctgccacagg
>GX002IM:1109-1209
gataaaatagagggagaacaaaagaagagccagcaaaagacacagcaggcagcagctgccacaggaagcagcagcaaggtcagccaaaattaccctatag
>GX002IM:1142-1242
caaaagacacagcaggcagcagctgccacaggaagcagcagcaaggtcagccaaaattaccctatagtgcaaaatgcacaagggcaaatggtacatcagc
>GX002IM:1175-1275
agcagcagcaaggtcagccaaaattaccctatagtgcaaaatgcacaagggcaaatggtacatcagcctttatcacctagaactttgaatgcatgggtga
>GX002IM:1208-1308
gtgcaaaatgcacaagggcaaatggtacatcagcctttatcacctagaactttgaatgcatgggtgaaggtagtagaagaaaagggttttaacccagaag
>GX002IM:1241-1341
cctttatcacctagaactttgaatgcatgggtgaaggtagtagaagaaaagggttttaacccagaagtaatacccatgttctcagcattatcagagggag
>GX002IM:1273-1373
gaaggtagtagaagaaaagggttttaacccagaagtaatacccatgttctcagcattatcagagggagccaccccacaagatttaaatatgatgctaaat
>GX002IM:1307-1407
gtaatacccatgttctcagcattatcagagggagccaccccacaagatttaaatatgatgctaaatatagtggggggacaccaggcagcaatgcagatgt
>GX002IM:1340-1440
gccaccccacaagatttaaatatgatgctaaatatagtggggggacaccaggcagcaatgcagatgttaaaagaaaccatcaatgaggaagctgcagagt
>GX002IM:1373-1473
atagtggggggacaccaggcagcaatgcagatgttaaaagaaaccatcaatgaggaagctgcagagtgggatagggtacacccggtacatgcagggccta
>GX002IM:1406-1506
ttaaaagaaaccatcaatgaggaagctgcagagtgggatagggtacacccggtacatgcagggcctattccaccaggccagatgagggaaccaaggggaa
>GX002IM:1439-1539
tgggatagggtacacccggtacatgcagggcctattccaccaggccagatgagggaaccaaggggaagtgatatagcaggaactactagtacccttcaag
>GX002IM:1472-1572
attccaccaggccagatgagggaaccaaggggaagtgatatagcaggaactactagtacccttcaagaacaaataggctggatgacaaacaatccgccta
>GX002IM:1505-1605
agtgatatagcaggaactactagtacccttcaagaacaaataggctggatgacaaacaatccgcctatcccagtgggagacatctataaaaggtggataa
>GX002IM:1538-1638
gaacaaataggctggatgacaaacaatccgcctatcccagtgggagacatctataaaaggtggataatcctgggattaaataaaatagtaagaatgtata
>GX002IM:1572-1672
tcccagtgggagacatctataaaaggtggataatcctgggattaaataaaatagtaagaatgtatagccctgttagcatcttggacataagacaaggacc
>GX002IM:1604-1704
atcctgggattaaataaaatagtaagaatgtatagccctgttagcatcttggacataagacaaggaccaaaagaaccctttagagactatgtagatagat
>GX002IM:1637-1737
agccctgttagcatcttggacataagacaaggaccaaaagaaccctttagagactatgtagatagattctataaaactctcagagcggaacaagctacac
>GX002IM:1670-1770
ccaaaagaaccctttagagactatgtagatagattctataaaactctcagagcggaacaagctacacaggaggtaaaaaactggatgacagaaaccttgc
>GX002IM:1703-1803
ttctataaaactctcagagcggaacaagctacacaggaggtaaaaaactggatgacagaaaccttgctagtccaaaatgcgaatccagactgtaagtcca
>GX002IM:1736-1836
caggaggtaaaaaactggatgacagaaaccttgctagtccaaaatgcgaatccagactgtaagtccattttaaaagcattaggaacaggagctacattag
>GX002IM:1769-1869
ctagtccaaaatgcgaatccagactgtaagtccattttaaaagcattaggaacaggagctacattagaagaaatgatgacagcatgccagggagtgggag
>GX002IM:1803-1903
ttttaaaagcattaggaacaggagctacattagaagaaatgatgacagcatgccagggagtgggaggacctagccataaagcaagggtgttggctgaggc
>GX002IM:1835-1935
gaagaaatgatgacagcatgccagggagtgggaggacctagccataaagcaagggtgttggctgaggcaatgagccacgtacaacatgcaaatataatga
>GX002IM:1868-1968
ggacctagccataaagcaagggtgttggctgaggcaatgagccacgtacaacatgcaaatataatgatgcagagaggcaattttaagggccagaaaagaa
>GX002IM:1901-2001
gcaatgagccacgtacaacatgcaaatataatgatgcagagaggcaattttaagggccagaaaagaattaagtgcttcaactgtggcaaagaaggacacc
>GX002IM:1935-2035
tgcagagaggcaattttaagggccagaaaagaattaagtgcttcaactgtggcaaagaaggacacctagccagaaattgcagggcccctagaaaaaaggg
>GX002IM:1967-2067
attaagtgcttcaactgtggcaaagaaggacacctagccagaaattgcagggcccctagaaaaaagggttgttggaaatgtgggaaggaaggacatcaaa
>GX002IM:1999-2099
cctagccagaaattgcagggcccctagaaaaaagggttgttggaaatgtgggaaggaaggacatcaaatgaaagattgcactgaaagacaggctaatttt
>GX002IM:2033-2133
ggttgttggaaatgtgggaaggaaggacatcaaatgaaagattgcactgaaagacaggctaattttttagggagattttggccttccaacaagggaaggc
>GX002IM:2067-2167
tgaaagattgcactgaaagacaggctaattttttagggagattttggccttccaacaagggaaggccggggaatttccctcagagcagaccagagccaac
>GX002IM:2094-2194
attttttagggagattttggccttccaacaagggaaggccggggaatttccctcagagcagaccagagccaacagccccaccagcagaaaactgggggat
>GX002IM:2134-2234
ggggaatttccctcagagcagaccagagccaacagccccaccagcagaaaactgggggatgggggaagacttactgaagcaggagcagaaagacaaggaa
>GX002IM:2164-2264
aacagccccaccagcagaaaactgggggatgggggaagacttactgaagcaggagcagaaagacaaggaacatcagcctccttcaatttccctcaaatca
>GX002IM:2194-2294
gggggaagacttactgaagcaggagcagaaagacaaggaacatcagcctccttcaatttccctcaaatcactctttggcaacgaccccttgttacaataa
>GX002IM:2231-2331
gaacatcagcctccttcaatttccctcaaatcactctttggcaacgaccccttgttacaataaaaataggaggacagctaaaagaagctctattagatac
>GX002IM:2264-2364
ctctttggcaacgaccccttgttacaataaaaataggaggacagctaaaagaagctctattagatacaggagcagatgatacagtattagaagatataaa
>GX002IM:2299-2399
ggaggacagctaaaagaagctctattagatacaggagcagatgatacagtattagaagatataaatttgccaggaaaatggaaaccaaaaatgatagggg
>GX002IM:2330-2430
caggagcagatgatacagtattagaagatataaatttgccaggaaaatggaaaccaaaaatgatagggggaattggaggttttattaaggtaaggcaata
>GX002IM:2366-2466
tgccaggaaaatggaaaccaaaaatgatagggggaattggaggttttattaaggtaaggcaatatgatcagatacttatagaaatttgtggaaaaaaggc
>GX002IM:2396-2496
ggggaattggaggttttattaaggtaaggcaatatgatcagatacttatagaaatttgtggaaaaaaggctataggtacagtattagtaggacccacgcc
>GX002IM:2430-2530
tgatcagatacttatagaaatttgtggaaaaaaggctataggtacagtattagtaggacccacgcctgtcaacataattggacgaaatatgttgacccag
>GX002IM:2462-2562
aggctataggtacagtattagtaggacccacgcctgtcaacataattggacgaaatatgttgacccagattggttgtactttaaatttcccaattagtcc
>GX002IM:2495-2595
ctgtcaacataattggacgaaatatgttgacccagattggttgtactttaaatttcccaattagtcctattgacactgtaccagtaaaattaaagccagg
>GX002IM:2525-2625
cccagattggttgtactttaaatttcccaattagtcctattgacactgtaccagtaaaattaaagccaggaatggatggaccaagggttaaacagtggcc
>GX002IM:2560-2660
cctattgacactgtaccagtaaaattaaagccaggaatggatggaccaagggttaaacagtggccattgacagaagagaaaataaaagcattaacagaaa
>GX002IM:2594-2694
gaatggatggaccaagggttaaacagtggccattgacagaagagaaaataaaagcattaacagaaatttgtaaagagatggaagaggaaggaaaaatctc
>GX002IM:2627-2727
tgacagaagagaaaataaaagcattaacagaaatttgtaaagagatggaagaggaaggaaaaatctcaaaaattgggcctgaaaatccatacaatactcc
>GX002IM:2660-2760
tttgtaaagagatggaagaggaaggaaaaatctcaaaaattgggcctgaaaatccatacaatactccagtatttgctataaagaaaaaggacagcaccaa
>GX002IM:2693-2793
caaaaattgggcctgaaaatccatacaatactccagtatttgctataaagaaaaaggacagcaccaaatggaggaaattagtagatttcagagaacttaa
>GX002IM:2725-2825
ccagtatttgctataaagaaaaaggacagcaccaaatggaggaaattagtagatttcagagaacttaataaaagaactcaggatttttgggaagttcaat
>GX002IM:2759-2859
aatggaggaaattagtagatttcagagaacttaataaaagaactcaggatttttgggaagttcaattaggaataccgcatccggcaggtttaaaaaagaa
>GX002IM:2792-2892
ataaaagaactcaggatttttgggaagttcaattaggaataccgcatccggcaggtttaaaaaagaaaaaatcagtaacagtactagatgtgggagatgc
>GX002IM:2825-2925
taggaataccgcatccggcaggtttaaaaaagaaaaaatcagtaacagtactagatgtgggagatgcatatttttcagttcctttagatgaaagctttag
>GX002IM:2858-2958
aaaaatcagtaacagtactagatgtgggagatgcatatttttcagttcctttagatgaaagctttagaaaatatactgcattcaccatacctagtataaa
>GX002IM:2890-2990
gcatatttttcagttcctttagatgaaagctttagaaaatatactgcattcaccatacctagtataaataatgagacaccaggaatcagatatcagtaca
>GX002IM:2924-3024
gaaaatatactgcattcaccatacctagtataaataatgagacaccaggaatcagatatcagtacaatgtgctgccacagggatggaaaggatcaccagc
>GX002IM:2961-3061
tgagacaccaggaatcagatatcagtacaatgtgctgccacagggatggaaaggatcaccagcaatattccagagtagtatgacaaaaatcttagagccc
>GX002IM:2990-3090
atgtgctgccacagggatggaaaggatcaccagcaatattccagagtagtatgacaaaaatcttagagccctttagaataaaaaatccagaaatggttat
>GX002IM:3023-3123
caatattccagagtagtatgacaaaaatcttagagccctttagaataaaaaatccagaaatggttatttatcaatacatggatgacttgtatgtaggatc
>GX002IM:3055-3155
gagccctttagaataaaaaatccagaaatggttatttatcaatacatggatgacttgtatgtaggatcagatttagaaatagggcagcacagaataaaaa
>GX002IM:3089-3189
tttatcaatacatggatgacttgtatgtaggatcagatttagaaatagggcagcacagaataaaaatagaggagctgagagctcatttattgagctgggg
>GX002IM:3122-3222
cagatttagaaatagggcagcacagaataaaaatagaggagctgagagctcatttattgagctggggatttactacaccagataaaaagcatcagaagga
>GX002IM:3155-3255
tagaggagctgagagctcatttattgagctggggatttactacaccagataaaaagcatcagaaggaacctccattcctttggatgggatatgaactcca
>GX002IM:3187-3287
ggatttactacaccagataaaaagcatcagaaggaacctccattcctttggatgggatatgaactccatcctgacagatggacagtccagcctatagaac
>GX002IM:3219-3319
ggaacctccattcctttggatgggatatgaactccatcctgacagatggacagtccagcctatagaactgccagaaaaagacagctggactgtcaatgat
>GX002IM:3254-3354
atcctgacagatggacagtccagcctatagaactgccagaaaaagacagctggactgtcaatgatatacaaaaattagtgggaaaactaaattgggcaag
>GX002IM:3288-3388
gccagaaaaagacagctggactgtcaatgatatacaaaaattagtgggaaaactaaattgggcaagtcaaatttatgcagggattaaggtaaagcaactg
>GX002IM:3320-3420
tacaaaaattagtgggaaaactaaattgggcaagtcaaatttatgcagggattaaggtaaagcaactgtgtaaactcctcaggggagctaaagcattaac
>GX002IM:3353-3453
gtcaaatttatgcagggattaaggtaaagcaactgtgtaaactcctcaggggagctaaagcattaacagacatagtaccattgactgaagaagcagaatt
>GX002IM:3387-3487
gtgtaaactcctcaggggagctaaagcattaacagacatagtaccattgactgaagaagcagaattagagttggcagagaacagggagattctaaaaacc
>GX002IM:3419-3519
cagacatagtaccattgactgaagaagcagaattagagttggcagagaacagggagattctaaaaacccctgtgcatggggtatattatgacccatcaaa
>GX002IM:3454-3554
gagttggcagagaacagggagattctaaaaacccctgtgcatggggtatattatgacccatcaaaagacttagtagcagaagtacagaaacaagggcagg
>GX002IM:3485-3585
cccctgtgcatggggtatattatgacccatcaaaagacttagtagcagaagtacagaaacaagggcaggaccaatggacatatcaaatttatcaagagcc
>GX002IM:3518-3618
aagacttagtagcagaagtacagaaacaagggcaggaccaatggacatatcaaatttatcaagagccatttaaaaatctaaagacaggaaaatatgccag
>GX002IM:3550-3650
caggaccaatggacatatcaaatttatcaagagccatttaaaaatctaaagacaggaaaatatgccagaaaaaggtctgctcacactaatgatgtaagac
>GX002IM:3583-3683
ccatttaaaaatctaaagacaggaaaatatgccagaaaaaggtctgctcacactaatgatgtaagacaattagcagaagtggtgcaaaaaatagccacag
>GX002IM:3617-3717
gaaaaaggtctgctcacactaatgatgtaagacaattagcagaagtggtgcaaaaaatagccacagaaagcatagtaatatggggaaagacccctaaatt
>GX002IM:3650-3750
aattagcagaagtggtgcaaaaaatagccacagaaagcatagtaatatggggaaagacccctaaatttagactacccatacaaagagaaacatgggaaac
>GX002IM:3682-3782
gaaagcatagtaatatggggaaagacccctaaatttagactacccatacaaagagaaacatgggaaacatggtggatggagtattggcaggctacctgga
>GX002IM:3716-3816
ttagactacccatacaaagagaaacatgggaaacatggtggatggagtattggcaggctacctggattcctgaatgggagtttgttaatacccctcctct
>GX002IM:3749-3849
catggtggatggagtattggcaggctacctggattcctgaatgggagtttgttaatacccctcctctagtaaaattatggtaccaattagaaaaagaccc
>GX002IM:3784-3884
cctgaatgggagtttgttaatacccctcctctagtaaaattatggtaccaattagaaaaagaccccatagtaggagcagagactttctatgtagatgggg
>GX002IM:3815-3915
tagtaaaattatggtaccaattagaaaaagaccccatagtaggagcagagactttctatgtagatggggcagctaatagggagactaagctaggaaaagc
>GX002IM:3847-3947
cccatagtaggagcagagactttctatgtagatggggcagctaatagggagactaagctaggaaaagcagggtatgtcactgacagaggaagacaaaagg
>GX002IM:3881-3981
gggcagctaatagggagactaagctaggaaaagcagggtatgtcactgacagaggaagacaaaaggtagtttccctaactgagacaacaaatcaaaagac
>GX002IM:3913-4013
gcagggtatgtcactgacagaggaagacaaaaggtagtttccctaactgagacaacaaatcaaaagactgaattacatgcgatccagttagccttgcagg
>GX002IM:3947-4047
tagtttccctaactgagacaacaaatcaaaagactgaattacatgcgatccagttagccttgcaggattcaggatcagaagtgaatatagtaacagactc
>GX002IM:3980-4080
ctgaattacatgcgatccagttagccttgcaggattcaggatcagaagtgaatatagtaacagactcacaatatgcattaggaatcattcaggcacaacc
>GX002IM:4011-4111
ggattcaggatcagaagtgaatatagtaacagactcacaatatgcattaggaatcattcaggcacaaccagacagaagtgaatcagaagtagtcaaccaa
>GX002IM:4046-4146
cacaatatgcattaggaatcattcaggcacaaccagacagaagtgaatcagaagtagtcaaccaaataatagaggagctaataaaaaaggaaaaggtcta
>GX002IM:4079-4179
cagacagaagtgaatcagaagtagtcaaccaaataatagaggagctaataaaaaaggaaaaggtctacctgtcatgggtaccagcacacaaggggatagg
>GX002IM:4112-4212
taatagaggagctaataaaaaaggaaaaggtctacctgtcatgggtaccagcacacaaggggataggaggaaatgaacaagtagataaattagtcagttc
>GX002IM:4145-4245
acctgtcatgggtaccagcacacaaggggataggaggaaatgaacaagtagataaattagtcagttcaggaatcaggaaggtgctatttttagatgggat
>GX002IM:4177-4277
ggaggaaatgaacaagtagataaattagtcagttcaggaatcaggaaggtgctatttttagatgggatagataaggctcaagaagaacatgaaagatatc
>GX002IM:4211-4311
caggaatcaggaaggtgctatttttagatgggatagataaggctcaagaagaacatgaaagatatcacagtaattggagaacaatggttagtgattttag
>GX002IM:4245-4345
agataaggctcaagaagaacatgaaagatatcacagtaattggagaacaatggttagtgattttagtttgccacctatagtagcaaaggaaatagtagcc
>GX002IM:4277-4377
acagtaattggagaacaatggttagtgattttagtttgccacctatagtagcaaaggaaatagtagccaactgtgataaatgtcaactaaaaggggaagc
>GX002IM:4310-4410
gtttgccacctatagtagcaaaggaaatagtagccaactgtgataaatgtcaactaaaaggggaagctatgcatggacaagtagactgtagtccagggat
>GX002IM:4342-4442
gccaactgtgataaatgtcaactaaaaggggaagctatgcatggacaagtagactgtagtccagggatatggcaattagattgcacacatctagaaggaa
>GX002IM:4376-4476
ctatgcatggacaagtagactgtagtccagggatatggcaattagattgcacacatctagaaggaaaagtcatcctggtagcagtccacgtggctagtgg
>GX002IM:4409-4509
tatggcaattagattgcacacatctagaaggaaaagtcatcctggtagcagtccacgtggctagtggatatatagaagcagaagttatcccagcagaaac
>GX002IM:4442-4542
aagtcatcctggtagcagtccacgtggctagtggatatatagaagcagaagttatcccagcagaaacaggacaggaaacagcatactttctgctaaaatt
>GX002IM:4475-4575
gatatatagaagcagaagttatcccagcagaaacaggacaggaaacagcatactttctgctaaaattagcaggaagatggccagtaaaagtaatacacac
>GX002IM:4508-4608
caggacaggaaacagcatactttctgctaaaattagcaggaagatggccagtaaaagtaatacacacagacaacggtagcaatttcaccagtgctgcagt
>GX002IM:4542-4642
agcaggaagatggccagtaaaagtaatacacacagacaacggtagcaatttcaccagtgctgcagttaaagcagcctgttggtgggccaatgtccggcag
>GX002IM:4575-4675
agacaacggtagcaatttcaccagtgctgcagttaaagcagcctgttggtgggccaatgtccggcaggaatttgggatcccctacaatccccaaagtcaa
>GX002IM:4608-4708
taaagcagcctgttggtgggccaatgtccggcaggaatttgggatcccctacaatccccaaagtcaaggagtagtagaatccatgaataaggaattaaag
>GX002IM:4639-4739
caggaatttgggatcccctacaatccccaaagtcaaggagtagtagaatccatgaataaggaattaaagaaaatcatagggcaggtaagagagcaagctg
>GX002IM:4672-4772
caaggagtagtagaatccatgaataaggaattaaagaaaatcatagggcaggtaagagagcaagctgaacatcttaagacagcagtacaaatggcagtat
>GX002IM:4707-4807
gaaaatcatagggcaggtaagagagcaagctgaacatcttaagacagcagtacaaatggcagtattcattcacaattttaaaagaaaaggggggattggg
>GX002IM:4738-4838
gaacatcttaagacagcagtacaaatggcagtattcattcacaattttaaaagaaaaggggggattggggggtatagtgcaggggaaagaataatagaca
>GX002IM:4772-4872
tcattcacaattttaaaagaaaaggggggattggggggtatagtgcaggggaaagaataatagacataatagcaacagacatacaaactaaagaattaca
>GX002IM:4804-4904
ggggggtatagtgcaggggaaagaataatagacataatagcaacagacatacaaactaaagaattacaaaaacaaattacaaaaattcaaaattttcggg
>GX002IM:4838-4938
taatagcaacagacatacaaactaaagaattacaaaaacaaattacaaaaattcaaaattttcgggtttattacagggacagcagagacccaatttggaa
>GX002IM:4874-4974
aacaaattacaaaaattcaaaattttcgggtttattacagggacagcagagacccaatttggaaaggaccagcaaaactactctggaaaggtgaaggggc
>GX002IM:4900-5000
cgggtttattacagggacagcagagacccaatttggaaaggaccagcaaaactactctggaaaggtgaaggggcagtagtaatacaagacaatagtgata
>GX002IM:4939-5039
ggaccagcaaaactactctggaaaggtgaaggggcagtagtaatacaagacaatagtgatataaaagtagtaccaagaagaaaagcaaagatcattaggg
>GX002IM:4970-5070
gggcagtagtaatacaagacaatagtgatataaaagtagtaccaagaagaaaagcaaagatcattagggattatggaaaacagatggcaggtgatgattg
>GX002IM:5005-5105
gtagtaccaagaagaaaagcaaagatcattagggattatggaaaacagatggcaggtgatgattgtgtggcaggtagacaggatgaggattagaacatgg
>GX002IM:5036-5136
gggattatggaaaacagatggcaggtgatgattgtgtggcaggtagacaggatgaggattagaacatggaatagtttggtaaaacatcatatatatatct
>GX002IM:5069-5169
gtgtggcaggtagacaggatgaggattagaacatggaatagtttggtaaaacatcatatatatatctcaaagaaagctaaaaagtggttttatagacatc
>GX002IM:5102-5202
tggaatagtttggtaaaacatcatatatatatctcaaagaaagctaaaaagtggttttatagacatcactatgaaagccagcatccaaaggtaagttcag
>GX002IM:5135-5235
tcaaagaaagctaaaaagtggttttatagacatcactatgaaagccagcatccaaaggtaagttcagaagtacatatcccactaggagaggctatattag
>GX002IM:5168-5268
cactatgaaagccagcatccaaaggtaagttcagaagtacatatcccactaggagaggctatattagtaataagaacatattggggcctgcagacaggag
>GX002IM:5201-5301
gaagtacatatcccactaggagaggctatattagtaataagaacatattggggcctgcagacaggagaaaaggactggcacttgggtcatggagtctcca
>GX002IM:5234-5334
gtaataagaacatattggggcctgcagacaggagaaaaggactggcacttgggtcatggagtctccatagaatggaggcagaggcaatatagcacacaaa
>GX002IM:5267-5367
gaaaaggactggcacttgggtcatggagtctccatagaatggaggcagaggcaatatagcacacaaatagatcctgacctagcagaccgactgattcatc
>GX002IM:5299-5399
catagaatggaggcagaggcaatatagcacacaaatagatcctgacctagcagaccgactgattcatctacactattttgactgtttttcagactctgcc
>GX002IM:5334-5434
tagatcctgacctagcagaccgactgattcatctacactattttgactgtttttcagactctgccataaggaaagccatattaggacaagtagttagacg
>GX002IM:5366-5466
ctacactattttgactgtttttcagactctgccataaggaaagccatattaggacaagtagttagacgtaggtgcgaatatccatcaggccataacaagg
>GX002IM:5396-5496
gccataaggaaagccatattaggacaagtagttagacgtaggtgcgaatatccatcaggccataacaaggtaggatccctacaatatttggcactaaaag
>GX002IM:5432-5532
cgtaggtgcgaatatccatcaggccataacaaggtaggatccctacaatatttggcactaaaagtattaacaacatcaaaaaggacaagaccacctctgc
>GX002IM:5464-5564
ggtaggatccctacaatatttggcactaaaagtattaacaacatcaaaaaggacaagaccacctctgcctagtgttaagaaattaacagaagatagatgg
>GX002IM:5498-5598
ttaacaacatcaaaaaggacaagaccacctctgcctagtgttaagaaattaacagaagatagatggaacaagccccagaggatcatgggccacagagaga
>GX002IM:5530-5630
gcctagtgttaagaaattaacagaagatagatggaacaagccccagaggatcatgggccacagagagaaccccacaatgaatggacactagaactgttag
>GX002IM:5564-5664
aacaagccccagaggatcatgggccacagagagaaccccacaatgaatggacactagaactgttagaggagcttaaaattgaagctgttagacattttcc
>GX002IM:5596-5696
gaaccccacaatgaatggacactagaactgttagaggagcttaaaattgaagctgttagacattttcctaggccctggctccatgacttaggacagcaca
>GX002IM:5629-5729
gaggagcttaaaattgaagctgttagacattttcctaggccctggctccatgacttaggacagcacatctataacaattatggggatacatgggaagggg
>GX002IM:5662-5762
cctaggccctggctccatgacttaggacagcacatctataacaattatggggatacatgggaaggggttgaagctataataagaattttgcaacaactac
>GX002IM:5697-5797
ctataacaattatggggatacatgggaaggggttgaagctataataagaattttgcaacaactactgtttgttcatttcagaattgggtgccaacatagc
>GX002IM:5730-5830
tgaagctataataagaattttgcaacaactactgtttgttcatttcagaattgggtgccaacatagcaggataggtattataccagggagaagaagcagg
>GX002IM:5761-5861
ctgtttgttcatttcagaattgggtgccaacatagcaggataggtattataccagggagaagaagcaggaatggagccggtagatcctaacctagagccc
>GX002IM:5795-5895
gcaggataggtattataccagggagaagaagcaggaatggagccggtagatcctaacctagagccctggaatcatccgggaagtcagcctaaaactgctt
>GX002IM:5828-5928
ggaatggagccggtagatcctaacctagagccctggaatcatccgggaagtcagcctaaaactgcttgtaatacatgttactgtaaaaaatgttgctggc
>GX002IM:5862-5962
ggaatcatccgggaagtcagcctaaaactgcttgtaatacatgttactgtaaaaaatgttgctggcattgtcaaatatgctttctgaaaaaaggcttagg
>GX002IM:5895-5995
gtaatacatgttactgtaaaaaatgttgctggcattgtcaaatatgctttctgaaaaaaggcttaggcatctcatatggcaggaagaagcggaagcaccg
>GX002IM:5927-6027
cattgtcaaatatgctttctgaaaaaaggcttaggcatctcatatggcaggaagaagcggaagcaccgacgaggaactcctcagagcagtaaggatcatc
>GX002IM:5960-6060
ggcatctcatatggcaggaagaagcggaagcaccgacgaggaactcctcagagcagtaaggatcatcaacatcctataccaaagcagtgagtaataatta
>GX002IM:5992-6092
ccgacgaggaactcctcagagcagtaaggatcatcaacatcctataccaaagcagtgagtaataattatatgtaatgacacctttggaaattagtgcaat
>GX002IM:6026-6126
caacatcctataccaaagcagtgagtaataattatatgtaatgacacctttggaaattagtgcaatagtaggactgatagtagcgctaattgcagcaata
>GX002IM:6059-6159
atatgtaatgacacctttggaaattagtgcaatagtaggactgatagtagcgctaattgcagcaatagtagtgtggactatagtagctatagaatttaag
>GX002IM:6093-6193
gtaggactgatagtagcgctaattgcagcaatagtagtgtggactatagtagctatagaatttaagaaaatactacaacaaagaaaaatagacaggttag
>GX002IM:6126-6226
gtagtgtggactatagtagctatagaatttaagaaaatactacaacaaagaaaaatagacaggttagttaagagaataagagaaagagcagaagacagtg
>GX002IM:6158-6258
gaaaatactacaacaaagaaaaatagacaggttagttaagagaataagagaaagagcagaagacagtggaaatgagagtgaaggagacacagatgaattg
>GX002IM:6191-6291
agttaagagaataagagaaagagcagaagacagtggaaatgagagtgaaggagacacagatgaattggccaaacttgtggaaatgggggattttgatcag
>GX002IM:6223-6323
gtggaaatgagagtgaaggagacacagatgaattggccaaacttgtggaaatgggggattttgatcagtgggttggtgacaatttgtagtgccgcagaaa
>GX002IM:6257-6357
ggccaaacttgtggaaatgggggattttgatcagtgggttggtgacaatttgtagtgccgcagaaaacttatgggttacagtttattatggggttcctgt
>GX002IM:6290-6390
gtgggttggtgacaatttgtagtgccgcagaaaacttatgggttacagtttattatggggttcctgtgtggaaagatgcagataccaccctattttgtgc
>GX002IM:6324-6424
cttatgggttacagtttattatggggttcctgtgtggaaagatgcagataccaccctattttgtgcatcagatgccaaagcacatgagacagaagtacac
>GX002IM:6356-6456
tgtggaaagatgcagataccaccctattttgtgcatcagatgccaaagcacatgagacagaagtacacaatatatgggccacacatgcctgtgtacccac
>GX002IM:6388-6488
gcatcagatgccaaagcacatgagacagaagtacacaatatatgggccacacatgcctgtgtacccacagaccccaacccacaagaaatacccctggaaa
>GX002IM:6421-6521
cacaatatatgggccacacatgcctgtgtacccacagaccccaacccacaagaaatacccctggaaaatgtaacagaaaattttaacatatggaaaaata
>GX002IM:6455-6555
cagaccccaacccacaagaaatacccctggaaaatgtaacagaaaattttaacatatggaaaaataacatggtagagcagatgcaggaggatgtaatcag
>GX002IM:6489-6589
tgtaacagaaaattttaacatatggaaaaataacatggtagagcagatgcaggaggatgtaatcagtttatgggatcagagtctaaagccatgtgtagag
>GX002IM:6522-6622
catggtagagcagatgcaggaggatgtaatcagtttatgggatcagagtctaaagccatgtgtagagttaactcctctctgcgtaactctaaattgtacc
>GX002IM:6554-6654
gtttatgggatcagagtctaaagccatgtgtagagttaactcctctctgcgtaactctaaattgtaccaatgctaagtttaactcaaccaatgtatccaa
>GX002IM:6586-6686
gagttaactcctctctgcgtaactctaaattgtaccaatgctaagtttaactcaaccaatgtatccaatgtcactaacctaataggaaatataacagatg
>GX002IM:6620-6720
ccaatgctaagtttaactcaaccaatgtatccaatgtcactaacctaataggaaatataacagatgaagtaaaaaactgttcttttaagatgaccacaga
>GX002IM:6653-6753
atgtcactaacctaataggaaatataacagatgaagtaaaaaactgttcttttaagatgaccacagaaataagagataagaagcagaaggtccatgcact
>GX002IM:6685-6785
gaagtaaaaaactgttcttttaagatgaccacagaaataagagataagaagcagaaggtccatgcacttttttataagcttgatttagtacaaatggata
>GX002IM:6719-6819
aaataagagataagaagcagaaggtccatgcacttttttataagcttgatttagtacaaatggataaaagtaataggtataggctaataaattgtaatac
>GX002IM:6753-6853
tttttataagcttgatttagtacaaatggataaaagtaataggtataggctaataaattgtaatacttcagtcattaaacaggcttgtccaaagatatcc
>GX002IM:6785-6885
aaagtaataggtataggctaataaattgtaatacttcagtcattaaacaggcttgtccaaagatatcctttgatccaattcctatacattattgtactcc
>GX002IM:6818-6918
cttcagtcattaaacaggcttgtccaaagatatcctttgatccaattcctatacattattgtactccagctggttttacgattttaaagtgtaatgataa
>GX002IM:6851-6951
cctttgatccaattcctatacattattgtactccagctggttttacgattttaaagtgtaatgataagaatttcaatgggacagggccatgtaaaaatgt
>GX002IM:6884-6984
cagctggttttacgattttaaagtgtaatgataagaatttcaatgggacagggccatgtaaaaatgtcagctcagtacaatgcacacatggaattaagcc
>GX002IM:6917-7017
agaatttcaatgggacagggccatgtaaaaatgtcagctcagtacaatgcacacatggaattaagccagtgatatcaactcaattgctgttaaatggtag
>GX002IM:6949-7049
gtcagctcagtacaatgcacacatggaattaagccagtgatatcaactcaattgctgttaaatggtagtctagcagaagaggagataataatcagatctg
>GX002IM:6982-7082
ccagtgatatcaactcaattgctgttaaatggtagtctagcagaagaggagataataatcagatctgaagatctctcaaacaatgtcaagaccataatag
>GX002IM:7016-7116
gtctagcagaagaggagataataatcagatctgaagatctctcaaacaatgtcaagaccataatagtgcaccttaataaatctgtagtaatcaattgtac
>GX002IM:7049-7149
aagatctctcaaacaatgtcaagaccataatagtgcaccttaataaatctgtagtaatcaattgtaccagaccctccaacaatacaagaacaagggtaac
>GX002IM:7082-7182
tgcaccttaataaatctgtagtaatcaattgtaccagaccctccaacaatacaagaacaagggtaactatgggaccaggacgcgtatactataaaacagg
>GX002IM:7115-7215
ccagaccctccaacaatacaagaacaagggtaactatgggaccaggacgcgtatactataaaacaggagaaataataggagatataagaaaagcatattg
>GX002IM:7148-7248
ctatgggaccaggacgcgtatactataaaacaggagaaataataggagatataagaaaagcatattgcgaaattaatggaacaaattggtttaaagcttt
>GX002IM:7180-7280
ggagaaataataggagatataagaaaagcatattgcgaaattaatggaacaaattggtttaaagctttaacccaggtagctggaaaattaaaagagcact
>GX002IM:7214-7314
gcgaaattaatggaacaaattggtttaaagctttaacccaggtagctggaaaattaaaagagcactttaataagacaataatctttcaaccacactcagg
>GX002IM:7247-7347
taacccaggtagctggaaaattaaaagagcactttaataagacaataatctttcaaccacactcaggaggagatctagaaattacaatgcatcactttaa
>GX002IM:7282-7382
aataagacaataatctttcaaccacactcaggaggagatctagaaattacaatgcatcactttaattgtagaggggaatttttctattgcaatacaagcc
>GX002IM:7312-7412
ggaggagatctagaaattacaatgcatcactttaattgtagaggggaatttttctattgcaatacaagccaactgtttaatggtacttaccaaggaaata
>GX002IM:7346-7446
attgtagaggggaatttttctattgcaatacaagccaactgtttaatggtacttaccaaggaaataactccataaaggggagtaataaaactatcatact
>GX002IM:7379-7479
gccaactgtttaatggtacttaccaaggaaataactccataaaggggagtaataaaactatcatacttccatgcaagataaagcaaattataaacatgtg
>GX002IM:7413-7513
ctccataaaggggagtaataaaactatcatacttccatgcaagataaagcaaattataaacatgtggcagaaagtaggacaagcaatgtatgctcctccc
>GX002IM:7444-7544
cttccatgcaagataaagcaaattataaacatgtggcagaaagtaggacaagcaatgtatgctcctcccatcagtggaagaattaattgtgtatcaaata
>GX002IM:7478-7578
ggcagaaagtaggacaagcaatgtatgctcctcccatcagtggaagaattaattgtgtatcaaatattacaggaatactattaacaagagatggtggtac
>GX002IM:7511-7611
ccatcagtggaagaattaattgtgtatcaaatattacaggaatactattaacaagagatggtggtacaaatagtactaatgagaccttcagacctggagg
>GX002IM:7544-7644
ttacaggaatactattaacaagagatggtggtacaaatagtactaatgagaccttcagacctggaggaggaaatataaaagacaattggagaagtgaatt
>GX002IM:7577-7677
caaatagtactaatgagaccttcagacctggaggaggaaatataaaagacaattggagaagtgaattatataaatataaagtagtacaaattgaaccatt
>GX002IM:7609-7709
ggaggaaatataaaagacaattggagaagtgaattatataaatataaagtagtacaaattgaaccattaggagtagcacccaccagggcaaagagaagag
>GX002IM:7643-7743
tatataaatataaagtagtacaaattgaaccattaggagtagcacccaccagggcaaagagaagagtggtggagagagaaaaaagagcagtgggaatagg
>GX002IM:7676-7776
taggagtagcacccaccagggcaaagagaagagtggtggagagagaaaaaagagcagtgggaataggagctatgatctttgggttcttaggagcagcagg
>GX002IM:7709-7809
tggtggagagagaaaaaagagcagtgggaataggagctatgatctttgggttcttaggagcagcaggaagcactatgggcgcggcgtcaataacgctgac
>GX002IM:7742-7842
gagctatgatctttgggttcttaggagcagcaggaagcactatgggcgcggcgtcaataacgctgacggtacaggccagacaattattgtctggtatagt
>GX002IM:7774-7874
ggaagcactatgggcgcggcgtcaataacgctgacggtacaggccagacaattattgtctggtatagtgcaacagcaaagcaatttgctgagggctatag
>GX002IM:7808-7908
cggtacaggccagacaattattgtctggtatagtgcaacagcaaagcaatttgctgagggctatagaggcgcagcagcatctgttgcaactcacagtctg
>GX002IM:7841-7941
tgcaacagcaaagcaatttgctgagggctatagaggcgcagcagcatctgttgcaactcacagtctggggcattaaacagctccaggcaagagtccttgc
>GX002IM:7873-7973
gaggcgcagcagcatctgttgcaactcacagtctggggcattaaacagctccaggcaagagtccttgctgtggaaagatacctaaaagatcaaaagttcc
>GX002IM:7907-8007
ggggcattaaacagctccaggcaagagtccttgctgtggaaagatacctaaaagatcaaaagttcctaggactttggggctgctctggaaaaatcatctg
>GX002IM:7940-8040
ctgtggaaagatacctaaaagatcaaaagttcctaggactttggggctgctctggaaaaatcatctgtaccactgctgtgccctggaactcctcttggag
>GX002IM:7971-8071
cctaggactttggggctgctctggaaaaatcatctgtaccactgctgtgccctggaactcctcttggagcaataaatcttttgaagagatttggaacaac
>GX002IM:8006-8106
gtaccactgctgtgccctggaactcctcttggagcaataaatcttttgaagagatttggaacaacatgacatggatagaatgggagagagaaattagcaa
>GX002IM:8039-8139
gcaataaatcttttgaagagatttggaacaacatgacatggatagaatgggagagagaaattagcaattatacaagccaaatatatgatatacttacaga
>GX002IM:8072-8172
tgacatggatagaatgggagagagaaattagcaattatacaagccaaatatatgatatacttacagaatcgcaggaccagcaggacaggaatgaaaagga
>GX002IM:8106-8206
ttatacaagccaaatatatgatatacttacagaatcgcaggaccagcaggacaggaatgaaaaggatttgttagaattggataaatggacaagtctgtgg
>GX002IM:8137-8237
gaatcgcaggaccagcaggacaggaatgaaaaggatttgttagaattggataaatggacaagtctgtggaattggtttgacataacaaattggctgtggt
>GX002IM:8169-8269
ggatttgttagaattggataaatggacaagtctgtggaattggtttgacataacaaattggctgtggtatataaaaatatttataataatagtaggaggt
>GX002IM:8204-8304
ggaattggtttgacataacaaattggctgtggtatataaaaatatttataataatagtaggaggtttaataggtttaaggataatttttgctgtgctttc
>GX002IM:8237-8337
atataaaaatatttataataatagtaggaggtttaataggtttaaggataatttttgctgtgctttctatagtaaatagagttaggcagggatactcacc
>GX002IM:8272-8372
ataggtttaaggataatttttgctgtgctttctatagtaaatagagttaggcagggatactcacctttgtctctccagatccctacccatcaacagaggg
>GX002IM:8303-8403
ctatagtaaatagagttaggcagggatactcacctttgtctctccagatccctacccatcaacagagggaggaacccgacagacccgaaagaatcgaaga
>GX002IM:8336-8436
ctttgtctctccagatccctacccatcaacagagggaggaacccgacagacccgaaagaatcgaagaagaaggtggcgagcaaggcagagacagatccgt
>GX002IM:8368-8468
agggaggaacccgacagacccgaaagaatcgaagaagaaggtggcgagcaaggcagagacagatccgtgcgatttgtgagcggattcttagctcttgcgt
>GX002IM:8402-8502
aagaaggtggcgagcaaggcagagacagatccgtgcgatttgtgagcggattcttagctcttgcgtgggacgatctacggagcctgtgcctcttcagcta
>GX002IM:8435-8535
tgcgatttgtgagcggattcttagctcttgcgtgggacgatctacggagcctgtgcctcttcagctaccgcctcttgagagacttaagcttgattgcagc
>GX002IM:8467-8567
tgggacgatctacggagcctgtgcctcttcagctaccgcctcttgagagacttaagcttgattgcagcgaggactgtggaacttctgttgagacgggggt
>GX002IM:8501-8601
accgcctcttgagagacttaagcttgattgcagcgaggactgtggaacttctgttgagacgggggtgggaaggcctcaaatatctggggaatcttctgtt
>GX002IM:8533-8633
gcgaggactgtggaacttctgttgagacgggggtgggaaggcctcaaatatctggggaatcttctgttgtattggggtcaggaactaaaaattagtgcta
>GX002IM:8567-8667
gggaaggcctcaaatatctggggaatcttctgttgtattggggtcaggaactaaaaattagtgctatttctttgcttaatactacagcaatagcagtagc
>GX002IM:8600-8700
tgtattggggtcaggaactaaaaattagtgctatttctttgcttaatactacagcaatagcagtagcggggtggacagatagggttatagaagtagcaca
>GX002IM:8633-8733
tttctttgcttaatactacagcaatagcagtagcggggtggacagatagggttatagaagtagcacaaagagcttggagagccattctccacatacctag
>GX002IM:8665-8765
gcggggtggacagatagggttatagaagtagcacaaagagcttggagagccattctccacatacctagaagaatcagacagggcttagaaagggctttgc
>GX002IM:8698-8798
caaagagcttggagagccattctccacatacctagaagaatcagacagggcttagaaagggctttgctataacatgggaagcaagtggtcaaaaagtagc
>GX002IM:8732-8832
gaagaatcagacagggcttagaaagggctttgctataacatgggaagcaagtggtcaaaaagtagcatagtgggatggcctcagatcagggaaagaataa
>GX002IM:8766-8866
ataacatgggaagcaagtggtcaaaaagtagcatagtgggatggcctcagatcagggaaagaataaggcaaactcatccaaggcaaactcctccagcagc
>GX002IM:8798-8898
atagtgggatggcctcagatcagggaaagaataaggcaaactcatccaaggcaaactcctccagcagcagaaggagtaggagcagtatctcaagatctag
>GX002IM:8831-8931
aggcaaactcatccaaggcaaactcctccagcagcagaaggagtaggagcagtatctcaagatctagataaacatggagcagtaacaagtagtaatatga
>GX002IM:8864-8964
gcagaaggagtaggagcagtatctcaagatctagataaacatggagcagtaacaagtagtaatatgaataatgctgagagtgtctggctgagagcacaag
>GX002IM:8897-8997
gataaacatggagcagtaacaagtagtaatatgaataatgctgagagtgtctggctgagagcacaagaggaagaggaagagggggtaggctttccagtta
>GX002IM:8929-9029
gaataatgctgagagtgtctggctgagagcacaagaggaagaggaagagggggtaggctttccagttaggcctcaggtacctctaagaccaatgacttat
>GX002IM:8963-9063
gaggaagaggaagagggggtaggctttccagttaggcctcaggtacctctaagaccaatgacttataagggagcttttgatcttagcttctttttaaaag
>GX002IM:8996-9096
aggcctcaggtacctctaagaccaatgacttataagggagcttttgatcttagcttctttttaaaagaaaaggggggactggaagggctaatttactcca
>GX002IM:9029-9129
aagggagcttttgatcttagcttctttttaaaagaaaaggggggactggaagggctaatttactccaagagaagacaagaaatccttgacttatgggtct
>GX002IM:9062-9162
gaaaaggggggactggaagggctaatttactccaagagaagacaagaaatccttgacttatgggtctatcatacacaaggctacttccctgattggcaca
>GX002IM:9590-9690
cttgaagcctcaataaagcttgccttgagtgcttaaagtggtgtgtgcccatctgtgttaggactctggtaactagagatccctcagaccacgcgtggac
>GX002IM:9603-9703
taaagcttgccttgagtgcttaaagtggtgtgtgcccatctgtgttaggactctggtaactagagatccctcagaccacgcgtggacaagggcaattcca
>GX002IM:9598-9698
ctcaataaagcttgccttgagtgcttaaagtggtgtgtgcccatctgtgttaggactctggtaactagagatccctcagaccacgcgtggacaagggcaa
>B.FR.1983.IIIB.KJ925006:0-100
tggaagggctaattcactcccaacgaagacaagatatccttgatctgtggatctaccacacacaaggctacttccctgattggcagaactacacaccagg
>B.FR.1983.IIIB.KJ925006:26-126
agacaagatatccttgatctgtggatctaccacacacaaggctacttccctgattggcagaactacacaccaggaccagggatcagatatccactgacct
>B.FR.1983.IIIB.KJ925006:59-159
acacaaggctacttccctgattggcagaactacacaccaggaccagggatcagatatccactgacctttggatggtgctacaagctagtaccagttgagc
>B.FR.1983.IIIB.KJ925006:91-191
cacaccaggaccagggatcagatatccactgacctttggatggtgctacaagctagtaccagttgagccagagaagttagaagaagccaacaaaggagag
>B.FR.1983.IIIB.KJ925006:126-226
ttggatggtgctacaagctagtaccagttgagccagagaagttagaagaagccaacaaaggagagaacaccagcttgttacaccctgtgagcctgcatgg
>B.FR.1983.IIIB.KJ925006:157-257
gccagagaagttagaagaagccaacaaaggagagaacaccagcttgttacaccctgtgagcctgcatggaatggatgacccggagagagaagtgttagag
>B.FR.1983.IIIB.KJ925006:191-291
aacaccagcttgttacaccctgtgagcctgcatggaatggatgacccggagagagaagtgttagagtggaggtttgacagccgcctagcatttcatcacg
>B.FR.1983.IIIB.KJ925006:225-325
gaatggatgacccggagagagaagtgttagagtggaggtttgacagccgcctagcatttcatcacgtggcccgagagctgcatccggagtacttcaagaa
>B.FR.1983.IIIB.KJ925006:257-357
tggaggtttgacagccgcctagcatttcatcacgtggcccgagagctgcatccggagtacttcaagaactgctgatatcgagcttgctacaagggacttt
>B.FR.1983.IIIB.KJ925006:290-390
gtggcccgagagctgcatccggagtacttcaagaactgctgatatcgagcttgctacaagggactttccgctggggactttccagggaggcgtggcctgg
>B.FR.1983.IIIB.KJ925006:323-423
aactgctgatatcgagcttgctacaagggactttccgctggggactttccagggaggcgtggcctgggcgggactggggagtggcgagccctcagatcct
>B.FR.1983.IIIB.KJ925006:354-454
tttccgctggggactttccagggaggcgtggcctgggcgggactggggagtggcgagccctcagatcctgcatataagcagctgctttttgcctgtactg
>B.FR.1983.IIIB.KJ925006:389-489
ggcgggactggggagtggcgagccctcagatcctgcatataagcagctgctttttgcctgtactgggtctctctggttagaccagatctgagcctgggag
>B.FR.1983.IIIB.KJ925006:422-522
tgcatataagcagctgctttttgcctgtactgggtctctctggttagaccagatctgagcctgggagctctctggctagctagggaacccactgcttaag
>B.FR.1983.IIIB.KJ925006:455-555
gtctctctggttagaccagatctgagcctgggagctctctggctagctagggaacccactgcttaagcctcaataaagcttgccttgagtgcttcaagta
>B.FR.1983.IIIB.KJ925006:489-589
ctctctggctagctagggaacccactgcttaagcctcaataaagcttgccttgagtgcttcaagtagtgtgtgcccgtctgttgtgtgactctggtaact
>B.FR.1983.IIIB.KJ925006:553-653
tagtgtgtgcccgtctgttgtgtgactctggtaactagagatccctcagacccttttagtcagtgtggaaaatctctagcagtggcgcccgaacagggac
>B.FR.1983.IIIB.KJ925006:586-686
actagagatccctcagacccttttagtcagtgtggaaaatctctagcagtggcgcccgaacagggacctgaaagcgaaagggaaaccagaggagctctct
>B.FR.1983.IIIB.KJ925006:620-720
gaaaatctctagcagtggcgcccgaacagggacctgaaagcgaaagggaaaccagaggagctctctcgacgcaggactcggcttgctgaagcgcgcacgg
>B.FR.1983.IIIB.KJ925006:653-753
ctgaaagcgaaagggaaaccagaggagctctctcgacgcaggactcggcttgctgaagcgcgcacggcaagaggcgaggggcggcgactggtgagtacgc
>B.FR.1983.IIIB.KJ925006:686-786
cgacgcaggactcggcttgctgaagcgcgcacggcaagaggcgaggggcggcgactggtgagtacgccaaaaattttgactagcggaggctagaaggaga
>B.FR.1983.IIIB.KJ925006:719-819
gcaagaggcgaggggcggcgactggtgagtacgccaaaaattttgactagcggaggctagaaggagagagatgggtgcgagagcgtcagtattaagcggg
>B.FR.1983.IIIB.KJ925006:750-850
cgccaaaaattttgactagcggaggctagaaggagagagatgggtgcgagagcgtcagtattaagcgggggaaaattagatcgatgggaaaaaattcggt
>B.FR.1983.IIIB.KJ925006:786-886
gagatgggtgcgagagcgtcagtattaagcgggggaaaattagatcgatgggaaaaaattcggttaaggccagggggaaagaaaaaatataaattaaaac
>B.FR.1983.IIIB.KJ925006:817-917
ggggaaaattagatcgatgggaaaaaattcggttaaggccagggggaaagaaaaaatataaattaaaacatatagtatgggcaagcagggagctagaacg
>B.FR.1983.IIIB.KJ925006:852-952
aggccagggggaaagaaaaaatataaattaaaacatatagtatgggcaagcagggagctagaacgattcgcagttaatcctggcctgttagaaacatcag
>B.FR.1983.IIIB.KJ925006:885-985
catatagtatgggcaagcagggagctagaacgattcgcagttaatcctggcctgttagaaacatcagaaggctgtagacaaatactgggacagctacaac
>B.FR.1983.IIIB.KJ925006:916-1016
gattcgcagttaatcctggcctgttagaaacatcagaaggctgtagacaaatactgggacagctacaaccatcccttcagacaggatcagaagaacgtag
>B.FR.1983.IIIB.KJ925006:949-1049
cagaaggctgtagacaaatactgggacagctacaaccatcccttcagacaggatcagaagaacgtagatcattatataatacagtagcaaccctctattg
>B.FR.1983.IIIB.KJ925006:984-1084
ccatcccttcagacaggatcagaagaacgtagatcattatataatacagtagcaaccctctattgtgtgcatcaaaggatagagataaaagacaccaagg
>B.FR.1983.IIIB.KJ925006:1016-1116
atcattatataatacagtagcaaccctctattgtgtgcatcaaaggatagagataaaagacaccaaggaagctttagacaagatagaggaagagcaaaac
>B.FR.1983.IIIB.KJ925006:1048-1148
gtgtgcatcaaaggatagagataaaagacaccaaggaagctttagacaagatagaggaagagcaaaacaaaagtaagaaaaaagcacagcaagcagcagc
>B.FR.1983.IIIB.KJ925006:1082-1182
ggaagctttagacaagatagaggaagagcaaaacaaaagtaagaaaaaagcacagcaagcagcagctgacacaggacacagcagtcaggtcagccaaaat
>B.FR.1983.IIIB.KJ925006:1115-1215
caaaagtaagaaaaaagcacagcaagcagcagctgacacaggacacagcagtcaggtcagccaaaattaccctatagtgcagaacatccaggggcaaatg
>B.FR.1983.IIIB.KJ925006:1146-1246
gctgacacaggacacagcagtcaggtcagccaaaattaccctatagtgcagaacatccaggggcaaatggtacatcaggccatatcacctagaactttaa
>B.FR.1983.IIIB.KJ925006:1181-1281
ttaccctatagtgcagaacatccaggggcaaatggtacatcaggccatatcacctagaactttaaatgcatgggtaaaagtagtagaagagaaggctttc
>B.FR.1983.IIIB.KJ925006:1214-1314
ggtacatcaggccatatcacctagaactttaaatgcatgggtaaaagtagtagaagagaaggctttcagcccagaagtaatacccatgttttcagcatta
>B.FR.1983.IIIB.KJ925006:1247-1347
tgcatgggtaaaagtagtagaagagaaggctttcagcccagaagtaatacccatgttttcagcattatcagaaggagccaccccacaagatttaaacacc
>B.FR.1983.IIIB.KJ925006:1280-1380
cagcccagaagtaatacccatgttttcagcattatcagaaggagccaccccacaagatttaaacaccatgctaaacacagtggggggacatcaagcagcc
>B.FR.1983.IIIB.KJ925006:1315-1415
cagaaggagccaccccacaagatttaaacaccatgctaaacacagtggggggacatcaagcagccatgcaaatgttaaaagagaccatcaatgaggaagc
>B.FR.1983.IIIB.KJ925006:1345-1445
ccatgctaaacacagtggggggacatcaagcagccatgcaaatgttaaaagagaccatcaatgaggaagctgcagaatgggatagagtgcatccagtgca
>B.FR.1983.IIIB.KJ925006:1378-1478
ccatgcaaatgttaaaagagaccatcaatgaggaagctgcagaatgggatagagtgcatccagtgcatgcagggcctatcgcaccaggccagatgagaga
>B.FR.1983.IIIB.KJ925006:1412-1512
agctgcagaatgggatagagtgcatccagtgcatgcagggcctatcgcaccaggccagatgagagaaccaaggggaagtgacatagcaggaactactagt
>B.FR.1983.IIIB.KJ925006:1445-1545
tgcagggcctatcgcaccaggccagatgagagaaccaaggggaagtgacatagcaggaactactagtacccttcaggaacaaataggatggatgacaaat
>B.FR.1983.IIIB.KJ925006:1478-1578
accaaggggaagtgacatagcaggaactactagtacccttcaggaacaaataggatggatgacaaataatccacctatcccagtaggagaaatttataaa
>B.FR.1983.IIIB.KJ925006:1510-1610
gtacccttcaggaacaaataggatggatgacaaataatccacctatcccagtaggagaaatttataaaagatggataatcctgggattaaataagatagt
>B.FR.1983.IIIB.KJ925006:1544-1644
taatccacctatcccagtaggagaaatttataaaagatggataatcctgggattaaataagatagtaagaatgtatagccctaccagcattctggacata
>B.FR.1983.IIIB.KJ925006:1578-1678
agatggataatcctgggattaaataagatagtaagaatgtatagccctaccagcattctggacataagacaaggaccaaaagaaccttttagagactatg
>B.FR.1983.IIIB.KJ925006:1611-1711
agaatgtatagccctaccagcattctggacataagacaaggaccaaaagaaccttttagagactatgtagaccggttctataaaactctaagagccgagc
>B.FR.1983.IIIB.KJ925006:1644-1744
agacaaggaccaaaagaaccttttagagactatgtagaccggttctataaaactctaagagccgagcaagcttcacaggaggtaaaaaattggatgacag
>B.FR.1983.IIIB.KJ925006:1676-1776
tgtagaccggttctataaaactctaagagccgagcaagcttcacaggaggtaaaaaattggatgacagaaaccttgttggtccaaaatgcgaacccagat
>B.FR.1983.IIIB.KJ925006:1709-1809
gcaagcttcacaggaggtaaaaaattggatgacagaaaccttgttggtccaaaatgcgaacccagattgtaagactattttaaaagcattgggaccagca
>B.FR.1983.IIIB.KJ925006:1743-1843
gaaaccttgttggtccaaaatgcgaacccagattgtaagactattttaaaagcattgggaccagcagctacactagaagaaatgatgacagcatgtcagg
>B.FR.1983.IIIB.KJ925006:1775-1875
ttgtaagactattttaaaagcattgggaccagcagctacactagaagaaatgatgacagcatgtcagggagtgggaggacccggccataaggcaagagtt
>B.FR.1983.IIIB.KJ925006:1807-1907
cagctacactagaagaaatgatgacagcatgtcagggagtgggaggacccggccataaggcaagagttttggctgaagcaatgagccaagtaacaaattc
>B.FR.1983.IIIB.KJ925006:1841-1941
gggagtgggaggacccggccataaggcaagagttttggctgaagcaatgagccaagtaacaaattcagctaccataatgatgcagagaggcaattttagg
>B.FR.1983.IIIB.KJ925006:1877-1977
ggctgaagcaatgagccaagtaacaaattcagctaccataatgatgcagagaggcaattttaggaaccaaagaaagattgttaagtgtttcaattgtggc
>B.FR.1983.IIIB.KJ925006:1908-2008
gctaccataatgatgcagagaggcaattttaggaaccaaagaaagattgttaagtgtttcaattgtggcaaagaagggcacatagccagaaattgcaggg
>B.FR.1983.IIIB.KJ925006:1939-2039
ggaaccaaagaaagattgttaagtgtttcaattgtggcaaagaagggcacatagccagaaattgcagggcccctaggaaaaagggctgttggaaatgtgg
>B.FR.1983.IIIB.KJ925006:1973-2073
tggcaaagaagggcacatagccagaaattgcagggcccctaggaaaaagggctgttggaaatgtggaaaggaaggacaccaaatgaaagattgtactgag
>B.FR.1983.IIIB.KJ925006:2005-2105
gggcccctaggaaaaagggctgttggaaatgtggaaaggaaggacaccaaatgaaagattgtactgagagacaggctaattttttagggaagatctggcc
>B.FR.1983.IIIB.KJ925006:2039-2139
aaaggaaggacaccaaatgaaagattgtactgagagacaggctaattttttagggaagatctggccttcctacaagggaaggccagggaattttcttcag
>B.FR.1983.IIIB.KJ925006:2072-2172
gagacaggctaattttttagggaagatctggccttcctacaagggaaggccagggaattttcttcagagcagaccagagccaacagccccaccatttctt
>B.FR.1983.IIIB.KJ925006:2105-2205
ttcctacaagggaaggccagggaattttcttcagagcagaccagagccaacagccccaccatttcttcagagcagaccagagccaacagccccaccagaa
>B.FR.1983.IIIB.KJ925006:2138-2238
gagcagaccagagccaacagccccaccatttcttcagagcagaccagagccaacagccccaccagaagagagcttcaggtctggggtagagacaacaact
>B.FR.1983.IIIB.KJ925006:2171-2271
tcagagcagaccagagccaacagccccaccagaagagagcttcaggtctggggtagagacaacaactccccctcagaagcaggagccgatagacaaggaa
>B.FR.1983.IIIB.KJ925006:2205-2305
gagagcttcaggtctggggtagagacaacaactccccctcagaagcaggagccgatagacaaggaactgtatcctttaacttccctcagatcactctttg
>B.FR.1983.IIIB.KJ925006:2237-2337
tccccctcagaagcaggagccgatagacaaggaactgtatcctttaacttccctcagatcactctttggcaacgacccctcgtcacaataaagatagggg
>B.FR.1983.IIIB.KJ925006:2271-2371
ctgtatcctttaacttccctcagatcactctttggcaacgacccctcgtcacaataaagataggggggcaactaaaggaagctctattagatacaggagc
>B.FR.1983.IIIB.KJ925006:2304-2404
ggcaacgacccctcgtcacaataaagataggggggcaactaaaggaagctctattagatacaggagcagatgatacagtattagaagaaatgagtttgcc
>B.FR.1983.IIIB.KJ925006:2334-2434
gggggcaactaaaggaagctctattagatacaggagcagatgatacagtattagaagaaatgagtttgccaggaagatggaaaccaaaaatgataggggg
>B.FR.1983.IIIB.KJ925006:2369-2469
gcagatgatacagtattagaagaaatgagtttgccaggaagatggaaaccaaaaatgatagggggaattggaggttttatcaaagtaagacagtatgatc
>B.FR.1983.IIIB.KJ925006:2401-2501
gccaggaagatggaaaccaaaaatgatagggggaattggaggttttatcaaagtaagacagtatgatcagatactcatagaaatctgtggacataaagct
>B.FR.1983.IIIB.KJ925006:2435-2535
attggaggttttatcaaagtaagacagtatgatcagatactcatagaaatctgtggacataaagctataggtacagtattagtaggacctacacctgtca
>B.FR.1983.IIIB.KJ925006:2468-2568
cagatactcatagaaatctgtggacataaagctataggtacagtattagtaggacctacacctgtcaacataattggaagaaatctgttgactcagattg
>B.FR.1983.IIIB.KJ925006:2501-2601
ataggtacagtattagtaggacctacacctgtcaacataattggaagaaatctgttgactcagattggttgcactttaaattttcccattagccctattg
>B.FR.1983.IIIB.KJ925006:2534-2634
aacataattggaagaaatctgttgactcagattggttgcactttaaattttcccattagccctattgagactgtaccagtaaaattaaagccaggaatgg
>B.FR.1983.IIIB.KJ925006:2567-2667
ggttgcactttaaattttcccattagccctattgagactgtaccagtaaaattaaagccaggaatggatggcccaaaagttaaacaatggccattgacag
>B.FR.1983.IIIB.KJ925006:2600-2700
gagactgtaccagtaaaattaaagccaggaatggatggcccaaaagttaaacaatggccattgacagaagaaaaaataaaagcattagtagaaatttgta
>B.FR.1983.IIIB.KJ925006:2632-2732
ggatggcccaaaagttaaacaatggccattgacagaagaaaaaataaaagcattagtagaaatttgtacagaaatggaaaaggaagggaaaatttcaaaa
>B.FR.1983.IIIB.KJ925006:2666-2766
gaagaaaaaataaaagcattagtagaaatttgtacagaaatggaaaaggaagggaaaatttcaaaaattgggcctgaaaatccatacaatactccagtat
>B.FR.1983.IIIB.KJ925006:2700-2800
cagaaatggaaaaggaagggaaaatttcaaaaattgggcctgaaaatccatacaatactccagtatttgccataaagaaaaaagacagtactaaatggag
>B.FR.1983.IIIB.KJ925006:2733-2833
ttgggcctgaaaatccatacaatactccagtatttgccataaagaaaaaagacagtactaaatggagaaaattagtagatttcagagaacttaataagag
>B.FR.1983.IIIB.KJ925006:2765-2865
tttgccataaagaaaaaagacagtactaaatggagaaaattagtagatttcagagaacttaataagagaactcaagacttctgggaagttcaattaggaa
>B.FR.1983.IIIB.KJ925006:2796-2896
ggagaaaattagtagatttcagagaacttaataagagaactcaagacttctgggaagttcaattaggaataccacatcccgcagggttaaaaaagaaaaa
>B.FR.1983.IIIB.KJ925006:2830-2930
gagaactcaagacttctgggaagttcaattaggaataccacatcccgcagggttaaaaaagaaaaaatcagtaacagtactggatgtgggtgatgcatat
>B.FR.1983.IIIB.KJ925006:2864-2964
ataccacatcccgcagggttaaaaaagaaaaaatcagtaacagtactggatgtgggtgatgcatatttttcagttcccttagatgaagacttcaggaagt
>B.FR.1983.IIIB.KJ925006:2897-2997
tcagtaacagtactggatgtgggtgatgcatatttttcagttcccttagatgaagacttcaggaagtatactgcatttaccatacctagtataaacaatg
>B.FR.1983.IIIB.KJ925006:2930-3030
ttttcagttcccttagatgaagacttcaggaagtatactgcatttaccatacctagtataaacaatgagacaccagggattagatatcagtacaatgtgc
>B.FR.1983.IIIB.KJ925006:2962-3062
gtatactgcatttaccatacctagtataaacaatgagacaccagggattagatatcagtacaatgtgcttccacagggatggaaaggatcaccagcaata
>B.FR.1983.IIIB.KJ925006:2996-3096
gagacaccagggattagatatcagtacaatgtgcttccacagggatggaaaggatcaccagcaatattccaaagtagcatgacaaaaatcttagagcctt
>B.FR.1983.IIIB.KJ925006:3029-3129
cttccacagggatggaaaggatcaccagcaatattccaaagtagcatgacaaaaatcttagagccttttagaaaacaaaatccagacatagttatctatc
>B.FR.1983.IIIB.KJ925006:3062-3162
ttccaaagtagcatgacaaaaatcttagagccttttagaaaacaaaatccagacatagttatctatcaatacatggatgatttgtatgtaggatctgact
>B.FR.1983.IIIB.KJ925006:3095-3195
tttagaaaacaaaatccagacatagttatctatcaatacatggatgatttgtatgtaggatctgacttagaaatagggcagcatagaacaaaaatagagg
>B.FR.1983.IIIB.KJ925006:3128-3228
caatacatggatgatttgtatgtaggatctgacttagaaatagggcagcatagaacaaaaatagaggagctgagacaacatctgttgaggtggggactta
>B.FR.1983.IIIB.KJ925006:3162-3262
tagaaatagggcagcatagaacaaaaatagaggagctgagacaacatctgttgaggtggggacttaccacaccagacaaaaaacatcagaaagaacctcc
>B.FR.1983.IIIB.KJ925006:3194-3294
gagctgagacaacatctgttgaggtggggacttaccacaccagacaaaaaacatcagaaagaacctccattcctttggatgggttatgaactccatcctg
>B.FR.1983.IIIB.KJ925006:3227-3327
accacaccagacaaaaaacatcagaaagaacctccattcctttggatgggttatgaactccatcctgataaatggacagtacagcctatagtgctgccag
>B.FR.1983.IIIB.KJ925006:3260-3360
ccattcctttggatgggttatgaactccatcctgataaatggacagtacagcctatagtgctgccagaaaaagacagctggactgtcaatgacatacaga
>B.FR.1983.IIIB.KJ925006:3293-3393
gataaatggacagtacagcctatagtgctgccagaaaaagacagctggactgtcaatgacatacagaagttagtggggaaattgaattgggcaagtcaga
>B.FR.1983.IIIB.KJ925006:3326-3426
gaaaaagacagctggactgtcaatgacatacagaagttagtggggaaattgaattgggcaagtcagatttacccagggattaaagtaaggcaattatgta
>B.FR.1983.IIIB.KJ925006:3359-3459
aagttagtggggaaattgaattgggcaagtcagatttacccagggattaaagtaaggcaattatgtaaactccttagaggaaccaaagcactaacagaag
>B.FR.1983.IIIB.KJ925006:3392-3492
atttacccagggattaaagtaaggcaattatgtaaactccttagaggaaccaaagcactaacagaagtaataccactaacagaagaagcagagctagaac
>B.FR.1983.IIIB.KJ925006:3425-3525
aaactccttagaggaaccaaagcactaacagaagtaataccactaacagaagaagcagagctagaactggcagaaaacagagagattctaaaagaaccag
>B.FR.1983.IIIB.KJ925006:3458-3558
gtaataccactaacagaagaagcagagctagaactggcagaaaacagagagattctaaaagaaccagtacatggagtgtattatgacccatcaaaagact
>B.FR.1983.IIIB.KJ925006:3491-3591
ctggcagaaaacagagagattctaaaagaaccagtacatggagtgtattatgacccatcaaaagacttaatagcagaaatacagaagcaggggcaaggcc
>B.FR.1983.IIIB.KJ925006:3524-3624
gtacatggagtgtattatgacccatcaaaagacttaatagcagaaatacagaagcaggggcaaggccaatggacatatcaaatttatcaagagccattta
>B.FR.1983.IIIB.KJ925006:3561-3661
tagcagaaatacagaagcaggggcaaggccaatggacatatcaaatttatcaagagccatttaaaaatctgaaaacaggaaaatatgcaagaatgagggg
>B.FR.1983.IIIB.KJ925006:3587-3687
ggccaatggacatatcaaatttatcaagagccatttaaaaatctgaaaacaggaaaatatgcaagaatgaggggtgcccacactaatgatgtaaaacaat
>B.FR.1983.IIIB.KJ925006:3623-3723
aaaaatctgaaaacaggaaaatatgcaagaatgaggggtgcccacactaatgatgtaaaacaattaacagaggcagtgcaaaaaataaccaccgaaagca
>B.FR.1983.IIIB.KJ925006:3656-3756
aggggtgcccacactaatgatgtaaaacaattaacagaggcagtgcaaaaaataaccaccgaaagcatagtaatatggggaaagactcctaaatttaaac
>B.FR.1983.IIIB.KJ925006:3690-3790
cagaggcagtgcaaaaaataaccaccgaaagcatagtaatatggggaaagactcctaaatttaaactacccatacaaaaggaaacatgggaaacatggtg
>B.FR.1983.IIIB.KJ925006:3722-3822
atagtaatatggggaaagactcctaaatttaaactacccatacaaaaggaaacatgggaaacatggtggacagagtattggcaagccacctggattcctg
>B.FR.1983.IIIB.KJ925006:3755-3855
ctacccatacaaaaggaaacatgggaaacatggtggacagagtattggcaagccacctggattcctgagtgggagtttgtcaatacccctcctttagtga
>B.FR.1983.IIIB.KJ925006:3788-3888
tggacagagtattggcaagccacctggattcctgagtgggagtttgtcaatacccctcctttagtgaaattatggtaccagttagagaaagaacccatag
>B.FR.1983.IIIB.KJ925006:3821-3921
gagtgggagtttgtcaatacccctcctttagtgaaattatggtaccagttagagaaagaacccatagtaggagcagaaaccttctatgtagatggggcag
>B.FR.1983.IIIB.KJ925006:3853-3953
gaaattatggtaccagttagagaaagaacccatagtaggagcagaaaccttctatgtagatggggcagctaacagggagactaaattaggaaaagcagga
>B.FR.1983.IIIB.KJ925006:3887-3987
gtaggagcagaaaccttctatgtagatggggcagctaacagggagactaaattaggaaaagcaggatatgttactaacaaaggaagacaaaaggttgtcc
>B.FR.1983.IIIB.KJ925006:3920-4020
gctaacagggagactaaattaggaaaagcaggatatgttactaacaaaggaagacaaaaggttgtccccctaactaacacaacaaatcagaaaactgagt
>B.FR.1983.IIIB.KJ925006:3954-4054
atgttactaacaaaggaagacaaaaggttgtccccctaactaacacaacaaatcagaaaactgagttacaagcaatttatctagctttgcaggattcagg
>B.FR.1983.IIIB.KJ925006:3985-4085
ccccctaactaacacaacaaatcagaaaactgagttacaagcaatttatctagctttgcaggattcaggattagaagtaaacatagtaacagactcacaa
>B.FR.1983.IIIB.KJ925006:4018-4118
gttacaagcaatttatctagctttgcaggattcaggattagaagtaaacatagtaacagactcacaatatgcattaggaatcattcaagcacaaccagat
>B.FR.1983.IIIB.KJ925006:4052-4152
ggattagaagtaaacatagtaacagactcacaatatgcattaggaatcattcaagcacaaccagataaaagtgaatcagagttagtcaatcaaataatag
>B.FR.1983.IIIB.KJ925006:4086-4186
atgcattaggaatcattcaagcacaaccagataaaagtgaatcagagttagtcaatcaaataatagagcagttaataaaaaaggaaaaggtctatctggc
>B.FR.1983.IIIB.KJ925006:4118-4218
aaaagtgaatcagagttagtcaatcaaataatagagcagttaataaaaaaggaaaaggtctatctggcatgggtaccagcacacaaaggaattggaggaa
>B.FR.1983.IIIB.KJ925006:4151-4251
gagcagttaataaaaaaggaaaaggtctatctggcatgggtaccagcacacaaaggaattggaggaaatgaacaagtagataaattagtcagtgctggaa
>B.FR.1983.IIIB.KJ925006:4183-4283
ggcatgggtaccagcacacaaaggaattggaggaaatgaacaagtagataaattagtcagtgctggaatcaggaaaatactatttttagatggaatagat
>B.FR.1983.IIIB.KJ925006:4217-4317
aatgaacaagtagataaattagtcagtgctggaatcaggaaaatactatttttagatggaatagataaggcccaagatgaacatgagaaatatcacagta
>B.FR.1983.IIIB.KJ925006:4251-4351
tcaggaaaatactatttttagatggaatagataaggcccaagatgaacatgagaaatatcacagtaattggagagcaatggctagtgattttaacctgcc
>B.FR.1983.IIIB.KJ925006:4284-4384
aggcccaagatgaacatgagaaatatcacagtaattggagagcaatggctagtgattttaacctgccacctgtagtagcaaaagaaatagtagccagctg
>B.FR.1983.IIIB.KJ925006:4316-4416
aattggagagcaatggctagtgattttaacctgccacctgtagtagcaaaagaaatagtagccagctgtgataaatgtcagctaaaaggagaagccatgc
>B.FR.1983.IIIB.KJ925006:4349-4449
ccacctgtagtagcaaaagaaatagtagccagctgtgataaatgtcagctaaaaggagaagccatgcatggacaagtagactgtagtccaggaatatggc
>B.FR.1983.IIIB.KJ925006:4380-4480
gctgtgataaatgtcagctaaaaggagaagccatgcatggacaagtagactgtagtccaggaatatggcaactagattgtacacatttagaaggaaaagt
>B.FR.1983.IIIB.KJ925006:4414-4514
gcatggacaagtagactgtagtccaggaatatggcaactagattgtacacatttagaaggaaaagttatcctggtagcagttcatgtagccagtggatat
>B.FR.1983.IIIB.KJ925006:4448-4548
caactagattgtacacatttagaaggaaaagttatcctggtagcagttcatgtagccagtggatatatagaagcagaagttattccagcagaaacagggc
>B.FR.1983.IIIB.KJ925006:4482-4582
tcctggtagcagttcatgtagccagtggatatatagaagcagaagttattccagcagaaacagggcaggaaacagcatattttcttttaaaattagcagg
>B.FR.1983.IIIB.KJ925006:4514-4614
atagaagcagaagttattccagcagaaacagggcaggaaacagcatattttcttttaaaattagcaggaagatggccagtaaaaacaatacatacagaca
>B.FR.1983.IIIB.KJ925006:4547-4647
caggaaacagcatattttcttttaaaattagcaggaagatggccagtaaaaacaatacatacagacaatggcagcaatttcaccagtgctacggttaagg
>B.FR.1983.IIIB.KJ925006:4580-4680
ggaagatggccagtaaaaacaatacatacagacaatggcagcaatttcaccagtgctacggttaaggccgcctgttggtgggcgggaatcaagcaggaat
>B.FR.1983.IIIB.KJ925006:4613-4713
aatggcagcaatttcaccagtgctacggttaaggccgcctgttggtgggcgggaatcaagcaggaatttggaattccctacaatccccaaagtcaaggag
>B.FR.1983.IIIB.KJ925006:4645-4745
ggccgcctgttggtgggcgggaatcaagcaggaatttggaattccctacaatccccaaagtcaaggagtagtagaatctatgaataaagaattaaagaaa
>B.FR.1983.IIIB.KJ925006:4679-4779
tttggaattccctacaatccccaaagtcaaggagtagtagaatctatgaataaagaattaaagaaaattataggacaggtaagagatcaggctgaacatc
>B.FR.1983.IIIB.KJ925006:4712-4812
gtagtagaatctatgaataaagaattaaagaaaattataggacaggtaagagatcaggctgaacatcttaagacagcagtacaaatggcagtattcatcc
>B.FR.1983.IIIB.KJ925006:4745-4845
attataggacaggtaagagatcaggctgaacatcttaagacagcagtacaaatggcagtattcatccacaattttaaaagaaaaggggggattggggggt
>B.FR.1983.IIIB.KJ925006:4778-4878
cttaagacagcagtacaaatggcagtattcatccacaattttaaaagaaaaggggggattggggggtacagtgcaggggaaagaatagtagacataatag
>B.FR.1983.IIIB.KJ925006:4811-4911
cacaattttaaaagaaaaggggggattggggggtacagtgcaggggaaagaatagtagacataatagcaacagacatacaaactaaagaattacaaaaac
>B.FR.1983.IIIB.KJ925006:4877-4977
gcaacagacatacaaactaaagaattacaaaaacaaattacaaaaattcaaaattttcgggtttattacagggacagcagaaatccactttggaaaggac
>B.FR.1983.IIIB.KJ925006:4910-5010
caaattacaaaaattcaaaattttcgggtttattacagggacagcagaaatccactttggaaaggaccagcaaagctcctctggaaaggtgaaggggcag
>B.FR.1983.IIIB.KJ925006:4943-5043
tacagggacagcagaaatccactttggaaaggaccagcaaagctcctctggaaaggtgaaggggcagtagtaatacaagataatagtgacataaaagtag
>B.FR.1983.IIIB.KJ925006:4976-5076
ccagcaaagctcctctggaaaggtgaaggggcagtagtaatacaagataatagtgacataaaagtagtgccaagaagaaaagcaaagatcattagggatt
>B.FR.1983.IIIB.KJ925006:5009-5109
gtagtaatacaagataatagtgacataaaagtagtgccaagaagaaaagcaaagatcattagggattatggaaaacagatggcaggtgatgattgtgtgg
>B.FR.1983.IIIB.KJ925006:5042-5142
gtgccaagaagaaaagcaaagatcattagggattatggaaaacagatggcaggtgatgattgtgtggcaagtagacaggatgaggattagaacatggaaa
>B.FR.1983.IIIB.KJ925006:5075-5175
tatggaaaacagatggcaggtgatgattgtgtggcaagtagacaggatgaggattagaacatggaaaagtttagtaaaacaccatatgtatgtttcaggg
>B.FR.1983.IIIB.KJ925006:5107-5207
ggcaagtagacaggatgaggattagaacatggaaaagtttagtaaaacaccatatgtatgtttcagggaaagctaggggatggttttatagacatcacta
>B.FR.1983.IIIB.KJ925006:5142-5242
agtttagtaaaacaccatatgtatgtttcagggaaagctaggggatggttttatagacatcactatgaaagccctcatccaagaataagttcagaagtac
>B.FR.1983.IIIB.KJ925006:5172-5272
gggaaagctaggggatggttttatagacatcactatgaaagccctcatccaagaataagttcagaagtacacatcccactaggggatgctagattggtaa
>B.FR.1983.IIIB.KJ925006:5208-5308
gaaagccctcatccaagaataagttcagaagtacacatcccactaggggatgctagattggtaataacaacatattggggtctgcatacaggagaaagag
>B.FR.1983.IIIB.KJ925006:5240-5340
acacatcccactaggggatgctagattggtaataacaacatattggggtctgcatacaggagaaagagactggcatttgggtcagggagtctccatagaa
>B.FR.1983.IIIB.KJ925006:5275-5375
caacatattggggtctgcatacaggagaaagagactggcatttgggtcagggagtctccatagaatggaggaaaaagagatatagcacacaagtagaccc
>B.FR.1983.IIIB.KJ925006:5305-5405
gagactggcatttgggtcagggagtctccatagaatggaggaaaaagagatatagcacacaagtagaccctgaactagcagaccaactaattcatctgta
>B.FR.1983.IIIB.KJ925006:5339-5439
atggaggaaaaagagatatagcacacaagtagaccctgaactagcagaccaactaattcatctgtattactttgactgtttttcagactctgctataaga
>B.FR.1983.IIIB.KJ925006:5372-5472
ccctgaactagcagaccaactaattcatctgtattactttgactgtttttcagactctgctataagaaaggccttattaggacacatagttagccctagg
>B.FR.1983.IIIB.KJ925006:5405-5505
ttactttgactgtttttcagactctgctataagaaaggccttattaggacacatagttagccctaggtgtgaatatcaagcaggacataacaaggtagga
>B.FR.1983.IIIB.KJ925006:5437-5537
gaaaggccttattaggacacatagttagccctaggtgtgaatatcaagcaggacataacaaggtaggatctctacaatacttggcactagcagcattaat
>B.FR.1983.IIIB.KJ925006:5470-5570
ggtgtgaatatcaagcaggacataacaaggtaggatctctacaatacttggcactagcagcattaataacaccaaaaaagataaagccacctttgcctag
>B.FR.1983.IIIB.KJ925006:5506-5606
ctctacaatacttggcactagcagcattaataacaccaaaaaagataaagccacctttgcctagtgttacgaaactgacagaggatagatggaacaagcc
>B.FR.1983.IIIB.KJ925006:5537-5637
aacaccaaaaaagataaagccacctttgcctagtgttacgaaactgacagaggatagatggaacaagccccagaagaccaagggccacagagggagccac
>B.FR.1983.IIIB.KJ925006:5570-5670
tgttacgaaactgacagaggatagatggaacaagccccagaagaccaagggccacagagggagccacacaatgaatggacactagagcttttagaggagc
>B.FR.1983.IIIB.KJ925006:5603-5703
gccccagaagaccaagggccacagagggagccacacaatgaatggacactagagcttttagaggagcttaagaatgaagctgttagacattttcctagga
>B.FR.1983.IIIB.KJ925006:5636-5736
cacaatgaatggacactagagcttttagaggagcttaagaatgaagctgttagacattttcctaggatttggctccatggcttagggcaacatatctatg
>B.FR.1983.IIIB.KJ925006:5669-5769
cttaagaatgaagctgttagacattttcctaggatttggctccatggcttagggcaacatatctatgaaacttatggggatacttgggcaggagtggaag
>B.FR.1983.IIIB.KJ925006:5700-5800
ggatttggctccatggcttagggcaacatatctatgaaacttatggggatacttgggcaggagtggaagccataataagaattctgcaacaactgctgtt
>B.FR.1983.IIIB.KJ925006:5735-5835
gaaacttatggggatacttgggcaggagtggaagccataataagaattctgcaacaactgctgtttatccattttcagaattgggtgtcgacatagcaga
>B.FR.1983.IIIB.KJ925006:5768-5868
gccataataagaattctgcaacaactgctgtttatccattttcagaattgggtgtcgacatagcagaataggcgttactcgacagaggagagcaagaaat
>B.FR.1983.IIIB.KJ925006:5803-5903
ccattttcagaattgggtgtcgacatagcagaataggcgttactcgacagaggagagcaagaaatggagccagtagatcctagactagagccctggaagc
>B.FR.1983.IIIB.KJ925006:5835-5935
ataggcgttactcgacagaggagagcaagaaatggagccagtagatcctagactagagccctggaagcatccaggaagtcagcctaaaactgcttgtacc
>B.FR.1983.IIIB.KJ925006:5901-6001
gcatccaggaagtcagcctaaaactgcttgtaccaattgctattgtaaaaagtgttgctttcattgccaagtttgtttcataacaaaagccttaggcatc
>B.FR.1983.IIIB.KJ925006:5933-6033
ccaattgctattgtaaaaagtgttgctttcattgccaagtttgtttcataacaaaagccttaggcatctcctatggcaggaagaagcggagacagcgacg
>B.FR.1983.IIIB.KJ925006:5966-6066
gccaagtttgtttcataacaaaagccttaggcatctcctatggcaggaagaagcggagacagcgacgaagacctcctcaaggcagtcagactcatcaagt
>B.FR.1983.IIIB.KJ925006:6000-6100
ctcctatggcaggaagaagcggagacagcgacgaagacctcctcaaggcagtcagactcatcaagtttctctatcaaagcagtaagtagtacatgtaatg
>B.FR.1983.IIIB.KJ925006:6031-6131
cgaagacctcctcaaggcagtcagactcatcaagtttctctatcaaagcagtaagtagtacatgtaatgcaacctatacaaatagcaatagtagcattag
>B.FR.1983.IIIB.KJ925006:6066-6166
ttctctatcaaagcagtaagtagtacatgtaatgcaacctatacaaatagcaatagtagcattagtagtagcaataataatagcaatagttgtgtggtcc
>B.FR.1983.IIIB.KJ925006:6098-6198
tgcaacctatacaaatagcaatagtagcattagtagtagcaataataatagcaatagttgtgtggtccatagtaatcatagaatataggaaaatattaag
>B.FR.1983.IIIB.KJ925006:6197-6297
gacaaagaaaaatagacaggttaattgatagactaatagaaagagcagaagacagtggcaatgagagtgaaggagaaatatcagcacttgtggagatggg
>B.FR.1983.IIIB.KJ925006:6229-6329
ctaatagaaagagcagaagacagtggcaatgagagtgaaggagaaatatcagcacttgtggagatgggggtggagatggggcaccatgctccttgggatg
>B.FR.1983.IIIB.KJ925006:6263-6363
gtgaaggagaaatatcagcacttgtggagatgggggtggagatggggcaccatgctccttgggatgttgatgatctgtagtgctacagaaaaattgtggg
>B.FR.1983.IIIB.KJ925006:6296-6396
gggtggagatggggcaccatgctccttgggatgttgatgatctgtagtgctacagaaaaattgtgggtcacagtctattatggggtacctgtgtggaagg
>B.FR.1983.IIIB.KJ925006:6494-6594
aacccacaagaagtagtattggtaaatgtgacagaaaattttaacatgtggaaaaatgacatggtagaacagatgcatgaggatataatcagtttatggg
>B.FR.1983.IIIB.KJ925006:6560-6660
gaacagatgcatgaggatataatcagtttatgggatcaaagcctaaagccatgtgtaaaattaaccccactctgtgttagtttaaagtgcactgatttga
>B.FR.1983.IIIB.KJ925006:6658-6758
gaagaatgatactaataccaatagtagtagcgggagaatgataatggagaaaggagagataaaaaactgctctttcaatatcagcacaagcataagaggt
>B.FR.1983.IIIB.KJ925006:6692-6792
agaatgataatggagaaaggagagataaaaaactgctctttcaatatcagcacaagcataagaggtaaggtgcagaaagaatatgcatttttttataaac
>B.FR.1983.IIIB.KJ925006:6724-6824
ctgctctttcaatatcagcacaagcataagaggtaaggtgcagaaagaatatgcatttttttataaacttgatataataccaatagataatgatactacc
>B.FR.1983.IIIB.KJ925006:6758-6858
aaggtgcagaaagaatatgcatttttttataaacttgatataataccaatagataatgatactaccagctatacgttgacaagttgtaacacctcagtca
>B.FR.1983.IIIB.KJ925006:6791-6891
cttgatataataccaatagataatgatactaccagctatacgttgacaagttgtaacacctcagtcattacacaggcctgtccaaaggtatcctttgagc
>B.FR.1983.IIIB.KJ925006:6822-6922
ccagctatacgttgacaagttgtaacacctcagtcattacacaggcctgtccaaaggtatcctttgagccaattcccatacattattgtgccccggctgg
>B.FR.1983.IIIB.KJ925006:6856-6956
cattacacaggcctgtccaaaggtatcctttgagccaattcccatacattattgtgccccggctggttttgcgattctaaaatgtaataataagacgttc
>B.FR.1983.IIIB.KJ925006:6890-6990
ccaattcccatacattattgtgccccggctggttttgcgattctaaaatgtaataataagacgttcaatggaacaggaccatgtacaaatgtcagcacag
>B.FR.1983.IIIB.KJ925006:6924-7024
ttgcgattctaaaatgtaataataagacgttcaatggaacaggaccatgtacaaatgtcagcacagtacaatgtacacatggaattaggccagtagtatc
>B.FR.1983.IIIB.KJ925006:6956-7056
aatggaacaggaccatgtacaaatgtcagcacagtacaatgtacacatggaattaggccagtagtatcaactcaactgctgttaaatggcagtctagcag
>B.FR.1983.IIIB.KJ925006:6989-7089
gtacaatgtacacatggaattaggccagtagtatcaactcaactgctgttaaatggcagtctagcagaagaagaggtagtaattagatctgccaatttca
>B.FR.1983.IIIB.KJ925006:7022-7122
tcaactcaactgctgttaaatggcagtctagcagaagaagaggtagtaattagatctgccaatttcacagacaatgctaaaaccataatagtacagctga
>B.FR.1983.IIIB.KJ925006:7055-7155
gaagaagaggtagtaattagatctgccaatttcacagacaatgctaaaaccataatagtacagctgaaccaatctgtagaaattaattgtacaagaccca
>B.FR.1983.IIIB.KJ925006:7089-7189
cagacaatgctaaaaccataatagtacagctgaaccaatctgtagaaattaattgtacaagacccaacaacaatacaagaaaaagaatccgtatccagag
>B.FR.1983.IIIB.KJ925006:7120-7220
gaaccaatctgtagaaattaattgtacaagacccaacaacaatacaagaaaaagaatccgtatccagagaggaccagggagagcatttgttacaatagga
>B.FR.1983.IIIB.KJ925006:7153-7253
caacaacaatacaagaaaaagaatccgtatccagagaggaccagggagagcatttgttacaataggaaaaataggaaatatgagacaagcacattgtaac
>B.FR.1983.IIIB.KJ925006:7187-7287
agaggaccagggagagcatttgttacaataggaaaaataggaaatatgagacaagcacattgtaacattagtagagcaaaatggaataacactttaaaac
>B.FR.1983.IIIB.KJ925006:7220-7320
aaaataggaaatatgagacaagcacattgtaacattagtagagcaaaatggaataacactttaaaacagatagctagcaaattaagagaacaatttggaa
>B.FR.1983.IIIB.KJ925006:7254-7354
ttagtagagcaaaatggaataacactttaaaacagatagctagcaaattaagagaacaatttggaaataataaaacaataatctttaagcagtcctcagg
>B.FR.1983.IIIB.KJ925006:7286-7386
cagatagctagcaaattaagagaacaatttggaaataataaaacaataatctttaagcagtcctcaggaggggacccagaaattgtaacgcacagtttta
>B.FR.1983.IIIB.KJ925006:7320-7420
ataataaaacaataatctttaagcagtcctcaggaggggacccagaaattgtaacgcacagttttaattgtggaggggaatttttctactgtaattcaac
>B.FR.1983.IIIB.KJ925006:7352-7452
ggaggggacccagaaattgtaacgcacagttttaattgtggaggggaatttttctactgtaattcaacacaactgtttaatagtacttggtttaatagta
>B.FR.1983.IIIB.KJ925006:7386-7486
attgtggaggggaatttttctactgtaattcaacacaactgtttaatagtacttggtttaatagtacttggagtactgaagggtcaaataacactgaagg
>B.FR.1983.IIIB.KJ925006:7418-7518
acacaactgtttaatagtacttggtttaatagtacttggagtactgaagggtcaaataacactgaaggaagtgacacaatcacactcccatgcagaataa
>B.FR.1983.IIIB.KJ925006:7451-7551
acttggagtactgaagggtcaaataacactgaaggaagtgacacaatcacactcccatgcagaataaaacaaattataaacatgtggcaggaagtaggaa
>B.FR.1983.IIIB.KJ925006:7484-7584
ggaagtgacacaatcacactcccatgcagaataaaacaaattataaacatgtggcaggaagtaggaaaagcaatgtatgcccctcccatcagcggacaaa
>B.FR.1983.IIIB.KJ925006:7517-7617
aaacaaattataaacatgtggcaggaagtaggaaaagcaatgtatgcccctcccatcagcggacaaattagatgttcatcaaatattacagggctgctat
>B.FR.1983.IIIB.KJ925006:7553-7653
gcaatgtatgcccctcccatcagcggacaaattagatgttcatcaaatattacagggctgctattaacaagagatggtggtaataacaacaatgggtccg
>B.FR.1983.IIIB.KJ925006:7586-7686
agatgttcatcaaatattacagggctgctattaacaagagatggtggtaataacaacaatgggtccgagatcttcagacctggaggaggagatatgaggg
>B.FR.1983.IIIB.KJ925006:7616-7716
ttaacaagagatggtggtaataacaacaatgggtccgagatcttcagacctggaggaggagatatgagggacaattggagaagtgaattatataaatata
>B.FR.1983.IIIB.KJ925006:7650-7750
ccgagatcttcagacctggaggaggagatatgagggacaattggagaagtgaattatataaatataaagtagtaaaaattgaaccattaggagtagcacc
>B.FR.1983.IIIB.KJ925006:7682-7782
agggacaattggagaagtgaattatataaatataaagtagtaaaaattgaaccattaggagtagcacccaccaaggcaaagagaagagtggtgcagagag
>B.FR.1983.IIIB.KJ925006:7715-7815
aaagtagtaaaaattgaaccattaggagtagcacccaccaaggcaaagagaagagtggtgcagagagaaaaaagagcagtgggaataggagctttgttcc
>B.FR.1983.IIIB.KJ925006:7747-7847
acccaccaaggcaaagagaagagtggtgcagagagaaaaaagagcagtgggaataggagctttgttccttgggttcttgggagcagcaggaagcactatg
>B.FR.1983.IIIB.KJ925006:7781-7881
gaaaaaagagcagtgggaataggagctttgttccttgggttcttgggagcagcaggaagcactatgggcgcagcgtcaatgacgctgacggtacaggcca
>B.FR.1983.IIIB.KJ925006:7815-7915
ttgggttcttgggagcagcaggaagcactatgggcgcagcgtcaatgacgctgacggtacaggccagacaattattgtctggtatagtgcagcagcagaa
>B.FR.1983.IIIB.KJ925006:7849-7949
cgcagcgtcaatgacgctgacggtacaggccagacaattattgtctggtatagtgcagcagcagaacaatttgctgagggctattgaggcgcaacagcat
>B.FR.1983.IIIB.KJ925006:7880-7980
agacaattattgtctggtatagtgcagcagcagaacaatttgctgagggctattgaggcgcaacagcatctgttgcaactcacagtctggggcatcaagc
>B.FR.1983.IIIB.KJ925006:7913-8013
aacaatttgctgagggctattgaggcgcaacagcatctgttgcaactcacagtctggggcatcaagcagctccaggcaagaatcctggctgtggaaagat
>B.FR.1983.IIIB.KJ925006:7946-8046
catctgttgcaactcacagtctggggcatcaagcagctccaggcaagaatcctggctgtggaaagatacctaaaggatcaacagctcctggggatttggg
>B.FR.1983.IIIB.KJ925006:7980-8080
agctccaggcaagaatcctggctgtggaaagatacctaaaggatcaacagctcctggggatttggggttgctctggaaaactcatttgcaccactgctgt
>B.FR.1983.IIIB.KJ925006:8012-8112
tacctaaaggatcaacagctcctggggatttggggttgctctggaaaactcatttgcaccactgctgtgccttggaatgctagttggagtaataaatctc
>B.FR.1983.IIIB.KJ925006:8045-8145
ggttgctctggaaaactcatttgcaccactgctgtgccttggaatgctagttggagtaataaatctctggaacagatttggaatcacacgacctggatgg
>B.FR.1983.IIIB.KJ925006:8078-8178
gtgccttggaatgctagttggagtaataaatctctggaacagatttggaatcacacgacctggatggagtgggacagagaaattaacaattacacaagct
>B.FR.1983.IIIB.KJ925006:8111-8211
ctggaacagatttggaatcacacgacctggatggagtgggacagagaaattaacaattacacaagcttaatacactccttaattgaagaatcgcaaaacc
>B.FR.1983.IIIB.KJ925006:8143-8243
ggagtgggacagagaaattaacaattacacaagcttaatacactccttaattgaagaatcgcaaaaccaacaagaaaagaatgaacaagaattattggaa
>B.FR.1983.IIIB.KJ925006:8175-8275
gcttaatacactccttaattgaagaatcgcaaaaccaacaagaaaagaatgaacaagaattattggaattagataaatgggcaagtttgtggaattggtt
>B.FR.1983.IIIB.KJ925006:8209-8309
ccaacaagaaaagaatgaacaagaattattggaattagataaatgggcaagtttgtggaattggtttaacataacaaattggctgtggtatataaaaata
>B.FR.1983.IIIB.KJ925006:8244-8344
tagataaatgggcaagtttgtggaattggtttaacataacaaattggctgtggtatataaaaatattcataatgatagtaggaggcttggtaggtttaag
>B.FR.1983.IIIB.KJ925006:8277-8377
acataacaaattggctgtggtatataaaaatattcataatgatagtaggaggcttggtaggtttaagaatagtttttgctgtactttctatagtgaatag
>B.FR.1983.IIIB.KJ925006:8309-8409
ttcataatgatagtaggaggcttggtaggtttaagaatagtttttgctgtactttctatagtgaatagagttaggcagggatattcaccattatcgtttc
>B.FR.1983.IIIB.KJ925006:8343-8443
gaatagtttttgctgtactttctatagtgaatagagttaggcagggatattcaccattatcgtttcagacccacctcccaaccccggggggacccgacag
>B.FR.1983.IIIB.KJ925006:8375-8475
agagttaggcagggatattcaccattatcgtttcagacccacctcccaaccccggggggacccgacaggcccgaaggaatagaagaagaaggtggagaga
>B.FR.1983.IIIB.KJ925006:8406-8506
ttcagacccacctcccaaccccggggggacccgacaggcccgaaggaatagaagaagaaggtggagagagagacagagacagatccattcgattagtgaa
>B.FR.1983.IIIB.KJ925006:8440-8540
caggcccgaaggaatagaagaagaaggtggagagagagacagagacagatccattcgattagtgaacggatccttagcacttatctgggacgatctgcgg
>B.FR.1983.IIIB.KJ925006:8474-8574
agagacagagacagatccattcgattagtgaacggatccttagcacttatctgggacgatctgcggagcctgtgcctcttcagctaccaccgcttgagag
>B.FR.1983.IIIB.KJ925006:8508-8608
gatccttagcacttatctgggacgatctgcggagcctgtgcctcttcagctaccaccgcttgagagacttactcttgattgtaacgaggattgtggaact
>B.FR.1983.IIIB.KJ925006:8540-8640
agcctgtgcctcttcagctaccaccgcttgagagacttactcttgattgtaacgaggattgtggaacttctgggacgcagggggtgggaagccctcaaat
>B.FR.1983.IIIB.KJ925006:8573-8673
gacttactcttgattgtaacgaggattgtggaacttctgggacgcagggggtgggaagccctcaaatattggtggaatctcctacagtattggagtcagg
>B.FR.1983.IIIB.KJ925006:8606-8706
cttctgggacgcagggggtgggaagccctcaaatattggtggaatctcctacagtattggagtcaggaactaaagaatagtgctgttagcttgctcaatg
>B.FR.1983.IIIB.KJ925006:8642-8742
tggtggaatctcctacagtattggagtcaggaactaaagaatagtgctgttagcttgctcaatgccacagccatagcagtagctgaggggacagataggg
>B.FR.1983.IIIB.KJ925006:8672-8772
gaactaaagaatagtgctgttagcttgctcaatgccacagccatagcagtagctgaggggacagatagggttatagaagtagtacaaggagcttgtagag
>B.FR.1983.IIIB.KJ925006:8705-8805
gccacagccatagcagtagctgaggggacagatagggttatagaagtagtacaaggagcttgtagagctattcgccacatacctagaagaataagacagg
>B.FR.1983.IIIB.KJ925006:8738-8838
agggttatagaagtagtacaaggagcttgtagagctattcgccacatacctagaagaataagacagggcttggaaaggattttgctataagatgggtggc
>B.FR.1983.IIIB.KJ925006:8771-8871
gctattcgccacatacctagaagaataagacagggcttggaaaggattttgctataagatgggtggcaagtggtcaaaaagtagtgtgattggatggcct
>B.FR.1983.IIIB.KJ925006:8803-8903
gggcttggaaaggattttgctataagatgggtggcaagtggtcaaaaagtagtgtgattggatggcctactgtaagggaaagaatgagacgagctgagcc
>B.FR.1983.IIIB.KJ925006:8837-8937
caagtggtcaaaaagtagtgtgattggatggcctactgtaagggaaagaatgagacgagctgagccagcagcagatggggtgggagcagcatctcgagac
>B.FR.1983.IIIB.KJ925006:8870-8970
tactgtaagggaaagaatgagacgagctgagccagcagcagatggggtgggagcagcatctcgagacctggaaaaacatggagcaatcacaagtagcaat
>B.FR.1983.IIIB.KJ925006:8903-9003
agcagcagatggggtgggagcagcatctcgagacctggaaaaacatggagcaatcacaagtagcaatacagcagctaccaatgctgattgtgcctggcta
>B.FR.1983.IIIB.KJ925006:8936-9036
cctggaaaaacatggagcaatcacaagtagcaatacagcagctaccaatgctgattgtgcctggctagaagcacaagaggaggaggaggtgggttttcca
>B.FR.1983.IIIB.KJ925006:8969-9069
tacagcagctaccaatgctgattgtgcctggctagaagcacaagaggaggaggaggtgggttttccagtcacacctcaggtacctttaagaccaatgact
>B.FR.1983.IIIB.KJ925006:9002-9102
agaagcacaagaggaggaggaggtgggttttccagtcacacctcaggtacctttaagaccaatgacttacaaggcagctgtagatcttagccacttttta
>B.FR.1983.IIIB.KJ925006:9035-9135
agtcacacctcaggtacctttaagaccaatgacttacaaggcagctgtagatcttagccactttttaaaagaaaaggggggactggaagggctaattcac
>B.FR.1983.IIIB.KJ925006:9068-9168
ttacaaggcagctgtagatcttagccactttttaaaagaaaaggggggactggaagggctaattcactcccaacgaagacaagatatccttgatctgtgg
>B.FR.1983.IIIB.KJ925006:9102-9202
aaagaaaaggggggactggaagggctaattcactcccaacgaagacaagatatccttgatctgtggatctaccacacacaaggctacttccctgattggc
>B.FR.1983.IIIB.KJ925006:9134-9234
ctcccaacgaagacaagatatccttgatctgtggatctaccacacacaaggctacttccctgattggcagaactacacaccaggaccagggatcagatat
>B.FR.1983.IIIB.KJ925006:9166-9266
ggatctaccacacacaaggctacttccctgattggcagaactacacaccaggaccagggatcagatatccactgacctttggatggtgctacaagctagt
>B.FR.1983.IIIB.KJ925006:9200-9300
gcagaactacacaccaggaccagggatcagatatccactgacctttggatggtgctacaagctagtaccagttgagccagagaagttagaagaagccaac
>B.FR.1983.IIIB.KJ925006:9233-9333
tccactgacctttggatggtgctacaagctagtaccagttgagccagagaagttagaagaagccaacaaaggagagaacaccagcttgttacaccctgtg
>B.FR.1983.IIIB.KJ925006:9266-9366
accagttgagccagagaagttagaagaagccaacaaaggagagaacaccagcttgttacaccctgtgagcctgcatggaatggatgacccggagagagaa
>B.FR.1983.IIIB.KJ925006:9300-9400
aaaggagagaacaccagcttgttacaccctgtgagcctgcatggaatggatgacccggagagagaagtgttagagtggaggtttgacagccgcctagcat
>B.FR.1983.IIIB.KJ925006:9331-9431
tgagcctgcatggaatggatgacccggagagagaagtgttagagtggaggtttgacagccgcctagcatttcatcacgtggcccgagagctgcatccgga
>B.FR.1983.IIIB.KJ925006:9364-9464
aagtgttagagtggaggtttgacagccgcctagcatttcatcacgtggcccgagagctgcatccggagtacttcaagaactgctgatatcgagcttgcta
>B.FR.1983.IIIB.KJ925006:9398-9498
atttcatcacgtggcccgagagctgcatccggagtacttcaagaactgctgatatcgagcttgctacaagggactttccgctggggactttccagggagg
>B.FR.1983.IIIB.KJ925006:9430-9530
agtacttcaagaactgctgatatcgagcttgctacaagggactttccgctggggactttccagggaggcgtggcctgggcgggactggggagtggcgagc
>B.FR.1983.IIIB.KJ925006:9462-9562
tacaagggactttccgctggggactttccagggaggcgtggcctgggcgggactggggagtggcgagccctcagatcctgcatataagcagctgcttttt
>B.FR.1983.IIIB.KJ925006:9498-9598
cgtggcctgggcgggactggggagtggcgagccctcagatcctgcatataagcagctgctttttgcctgtactgggtctctctggttagaccagatctga
>B.FR.1983.IIIB.KJ925006:9531-9631
ctcagatcctgcatataagcagctgctttttgcctgtactgggtctctctggttagaccagatctgagcctgggagctctctggctagctagggaaccca
>B.FR.1983.IIIB.KJ925006:9563-9663
cctgtactgggtctctctggttagaccagatctgagcctgggagctctctggctagctagggaacccactgcttaagcctcaataaagcttgccttgagt
>B.FR.1983.IIIB.KJ925006:9596-9696
gagcctgggagctctctggctagctagggaacccactgcttaagcctcaataaagcttgccttgagtgcttcaagtagtgtgtgcccgtctgttgtgtga
