# Supplementary material for: Mapping HIV-1 RNA structure, homodimers, long-range interactions and persistent domains by HiCapR
Source: eLife. 2025 Jun 20;13:RP102550. doi: 10.7554/eLife.102550 (PMC12180898; doi:10.7554/eLife.102550)
Supplement: Supplementary file 3. [file elife-102550-supp3.xlsx]

## Sheet: primers
primer	sequence(5'-3')
T7-RRE-F	GCGTAATACGACTCACTATAGGGCAGCAGGAAGCACTATGGGCGC
NL43-8177	TTTCTTGCTGGTTTTGCG
GX002-8160	CTGTCCTGCTGGTCCTG
T7-5UTR：	gggTAATACGACTCACTATAGGGTCTCTCTGGTTAGACCAG
NL43-1018:	GATCTAAGTTCTTCTGATCCTGTCTG
GX002-1036:	GATTTAACTTCTTCTGATCCTGCCTTG
